# Supplementary material for: Systematic Construction of Kinetic Models from Genome-Scale Metabolic Networks
Source: PLoS One. 2013 Nov 14;8(11):e79195. doi: 10.1371/journal.pone.0079195 (PMC3852239; doi:10.1371/journal.pone.0079195)
Supplement: File S3 — SBML file containing the yeast model, built with regulatory information. (XML) [file pone.0079195.s003.xml]

<?xml version='1.0' encoding='UTF-8' standalone='no'?>
<sbml xmlns="http://www.sbml.org/sbml/level2/version4" level="2" version="4">
  <model id="MODEL1307040000" name="Yeast metabolic network - regulation" metaid="COPASI1">
    <notes>
      <body xmlns="http://www.w3.org/1999/xhtml">
        <p>This SBML representation of the yeast metabolic network is made available under the Creative Commons Attribution-Share Alike 3.0 Unported Licence (see      <a href="http://www.creativecommons.org">www.creativecommons.org</a>
          ).      </p>
            </body>
      
    </notes>
    <annotation>
<COPASI xmlns="http://www.copasi.org/static/sbml">
        <rdf:RDF xmlns:CopasiMT="http://www.copasi.org/RDF/MiriamTerms#" xmlns:dcterms="http://purl.org/dc/terms/" xmlns:rdf="http://www.w3.org/1999/02/22-rdf-syntax-ns#">
          <rdf:Description rdf:about="#COPASI1">
            <dcterms:created>
              <rdf:Description>
                <dcterms:W3CDTF>2013-06-11T14:21:07Z</dcterms:W3CDTF>
              </rdf:Description>
            </dcterms:created>
            <CopasiMT:is>
              <rdf:Bag>
                <rdf:li rdf:resource="urn:miriam:taxonomy:4932"/>
              </rdf:Bag>
            </CopasiMT:is>
          </rdf:Description>
        </rdf:RDF>
      </COPASI>
                <rdf:RDF xmlns:rdf="http://www.w3.org/1999/02/22-rdf-syntax-ns#" xmlns:bqmodel="http://biomodels.net/model-qualifiers/" xmlns:vCard="http://www.w3.org/2001/vcard-rdf/3.0#" xmlns:dc="http://purl.org/dc/elements/1.1/" xmlns:dcterms="http://purl.org/dc/terms/" xmlns:bqbiol="http://biomodels.net/biology-qualifiers/">
        <rdf:Description rdf:about="#COPASI1">
          <bqbiol:is>
            <rdf:Bag>
              <rdf:li rdf:resource="urn:miriam:taxonomy:4932"/>
            </rdf:Bag>
          </bqbiol:is>
          <bqmodel:is>
            <rdf:Bag>
              <rdf:li rdf:resource="urn:miriam:biomodels.db:MODEL1307040000"/>
            </rdf:Bag>
          </bqmodel:is>
        </rdf:Description>
      </rdf:RDF>
    </annotation>
      <listOfFunctionDefinitions>
      <functionDefinition id="MAX">
        <annotation>
<function definition="http://sbml.org/annotations/function/max" xmlns="http://sbml.org/annotations/function"/>
                </annotation>
        <math xmlns="http://www.w3.org/1998/Math/MathML">        
          <lambda>
            <bvar>
              <ci> a </ci>
            </bvar>
            <bvar>
              <ci> b </ci>
            </bvar>
            <piecewise>
              <piece>
                <ci> a </ci>
                <apply>
                  <geq/>
                  <ci> a </ci>
                  <ci> b </ci>
                </apply>
              </piece>
              <otherwise>
                <ci> b </ci>
              </otherwise>
            </piecewise>
          </lambda>
        </math>
      </functionDefinition>
      <functionDefinition id="function_36" name="Function for adenosylhomocysteinase">
        <math xmlns="http://www.w3.org/1998/Math/MathML">        
          <lambda>
            <bvar>
              <ci> Keq_r_0159 </ci>
            </bvar>
            <bvar>
              <ci> Vmax_r_0159 </ci>
            </bvar>
            <bvar>
              <ci> intracellular </ci>
            </bvar>
            <bvar>
              <ci> kmp_s_0393r_0159 </ci>
            </bvar>
            <bvar>
              <ci> kmp_s_0917r_0159 </ci>
            </bvar>
            <bvar>
              <ci> kms_s_1290r_0159 </ci>
            </bvar>
            <bvar>
              <ci> kms_s_1434_br_0159 </ci>
            </bvar>
            <bvar>
              <ci> s_0393 </ci>
            </bvar>
            <bvar>
              <ci> s_0917 </ci>
            </bvar>
            <bvar>
              <ci> s_1290 </ci>
            </bvar>
            <bvar>
              <ci> s_1434_b </ci>
            </bvar>
            <apply>
              <divide/>
              <apply>
                <times/>
                <ci> Vmax_r_0159 </ci>
                <apply>
                  <divide/>
                  <apply>
                    <times/>
                    <apply>
                      <power/>
                      <apply>
                        <divide/>
                        <cn> 1 </cn>
                        <ci> kms_s_1290r_0159 </ci>
                      </apply>
                      <cn> 1 </cn>
                    </apply>
                    <apply>
                      <power/>
                      <apply>
                        <divide/>
                        <cn> 1 </cn>
                        <ci> kms_s_1434_br_0159 </ci>
                      </apply>
                      <cn> 1 </cn>
                    </apply>
                    <apply>
                      <minus/>
                      <apply>
                        <times/>
                        <apply>
                          <power/>
                          <ci> s_1290 </ci>
                          <cn> 1 </cn>
                        </apply>
                        <apply>
                          <power/>
                          <ci> s_1434_b </ci>
                          <cn> 1 </cn>
                        </apply>
                      </apply>
                      <apply>
                        <divide/>
                        <apply>
                          <times/>
                          <apply>
                            <power/>
                            <ci> s_0393 </ci>
                            <cn> 1 </cn>
                          </apply>
                          <apply>
                            <power/>
                            <ci> s_0917 </ci>
                            <cn> 1 </cn>
                          </apply>
                        </apply>
                        <ci> Keq_r_0159 </ci>
                      </apply>
                    </apply>
                  </apply>
                  <apply>
                    <minus/>
                    <apply>
                      <plus/>
                      <apply>
                        <times/>
                        <apply>
                          <plus/>
                          <cn> 1 </cn>
                          <apply>
                            <divide/>
                            <ci> s_1290 </ci>
                            <ci> kms_s_1290r_0159 </ci>
                          </apply>
                        </apply>
                        <apply>
                          <plus/>
                          <cn> 1 </cn>
                          <apply>
                            <divide/>
                            <ci> s_1434_b </ci>
                            <ci> kms_s_1434_br_0159 </ci>
                          </apply>
                        </apply>
                      </apply>
                      <apply>
                        <times/>
                        <apply>
                          <plus/>
                          <cn> 1 </cn>
                          <apply>
                            <divide/>
                            <ci> s_0393 </ci>
                            <ci> kmp_s_0393r_0159 </ci>
                          </apply>
                        </apply>
                        <apply>
                          <plus/>
                          <cn> 1 </cn>
                          <apply>
                            <divide/>
                            <ci> s_0917 </ci>
                            <ci> kmp_s_0917r_0159 </ci>
                          </apply>
                        </apply>
                      </apply>
                    </apply>
                    <cn> 1 </cn>
                  </apply>
                </apply>
              </apply>
              <ci> intracellular </ci>
            </apply>
          </lambda>
        </math>
      </functionDefinition>
      <functionDefinition id="function_37" name="Function for adenylate kinase">
        <math xmlns="http://www.w3.org/1998/Math/MathML">        
          <lambda>
            <bvar>
              <ci> Keq_r_0163 </ci>
            </bvar>
            <bvar>
              <ci> Vmax_r_0163 </ci>
            </bvar>
            <bvar>
              <ci> intracellular </ci>
            </bvar>
            <bvar>
              <ci> kmp_s_0434r_0163 </ci>
            </bvar>
            <bvar>
              <ci> kmp_s_0446r_0163 </ci>
            </bvar>
            <bvar>
              <ci> kms_s_0400r_0163 </ci>
            </bvar>
            <bvar>
              <ci> s_0400 </ci>
            </bvar>
            <bvar>
              <ci> s_0434 </ci>
            </bvar>
            <bvar>
              <ci> s_0446 </ci>
            </bvar>
            <apply>
              <divide/>
              <apply>
                <times/>
                <ci> Vmax_r_0163 </ci>
                <apply>
                  <divide/>
                  <apply>
                    <times/>
                    <apply>
                      <power/>
                      <apply>
                        <divide/>
                        <cn> 1 </cn>
                        <ci> kms_s_0400r_0163 </ci>
                      </apply>
                      <cn> 2 </cn>
                    </apply>
                    <apply>
                      <minus/>
                      <apply>
                        <power/>
                        <ci> s_0400 </ci>
                        <cn> 2 </cn>
                      </apply>
                      <apply>
                        <divide/>
                        <apply>
                          <times/>
                          <apply>
                            <power/>
                            <ci> s_0434 </ci>
                            <cn> 1 </cn>
                          </apply>
                          <apply>
                            <power/>
                            <ci> s_0446 </ci>
                            <cn> 1 </cn>
                          </apply>
                        </apply>
                        <ci> Keq_r_0163 </ci>
                      </apply>
                    </apply>
                  </apply>
                  <apply>
                    <minus/>
                    <apply>
                      <plus/>
                      <cn> 1 </cn>
                      <apply>
                        <divide/>
                        <ci> s_0400 </ci>
                        <ci> kms_s_0400r_0163 </ci>
                      </apply>
                      <apply>
                        <times/>
                        <apply>
                          <plus/>
                          <cn> 1 </cn>
                          <apply>
                            <divide/>
                            <ci> s_0434 </ci>
                            <ci> kmp_s_0434r_0163 </ci>
                          </apply>
                        </apply>
                        <apply>
                          <plus/>
                          <cn> 1 </cn>
                          <apply>
                            <divide/>
                            <ci> s_0446 </ci>
                            <ci> kmp_s_0446r_0163 </ci>
                          </apply>
                        </apply>
                      </apply>
                    </apply>
                    <cn> 1 </cn>
                  </apply>
                </apply>
              </apply>
              <ci> intracellular </ci>
            </apply>
          </lambda>
        </math>
      </functionDefinition>
      <functionDefinition id="function_38" name="Function for adenylate kinase (GTP)">
        <math xmlns="http://www.w3.org/1998/Math/MathML">        
          <lambda>
            <bvar>
              <ci> Keq_r_0165 </ci>
            </bvar>
            <bvar>
              <ci> Vmax_r_0165 </ci>
            </bvar>
            <bvar>
              <ci> intracellular </ci>
            </bvar>
            <bvar>
              <ci> kmp_s_0434r_0165 </ci>
            </bvar>
            <bvar>
              <ci> kmp_s_0755r_0165 </ci>
            </bvar>
            <bvar>
              <ci> kms_s_0400r_0165 </ci>
            </bvar>
            <bvar>
              <ci> kms_s_0706r_0165 </ci>
            </bvar>
            <bvar>
              <ci> s_0400 </ci>
            </bvar>
            <bvar>
              <ci> s_0434 </ci>
            </bvar>
            <bvar>
              <ci> s_0706 </ci>
            </bvar>
            <bvar>
              <ci> s_0755 </ci>
            </bvar>
            <apply>
              <divide/>
              <apply>
                <times/>
                <ci> Vmax_r_0165 </ci>
                <apply>
                  <divide/>
                  <apply>
                    <times/>
                    <apply>
                      <power/>
                      <apply>
                        <divide/>
                        <cn> 1 </cn>
                        <ci> kms_s_0400r_0165 </ci>
                      </apply>
                      <cn> 1 </cn>
                    </apply>
                    <apply>
                      <power/>
                      <apply>
                        <divide/>
                        <cn> 1 </cn>
                        <ci> kms_s_0706r_0165 </ci>
                      </apply>
                      <cn> 1 </cn>
                    </apply>
                    <apply>
                      <minus/>
                      <apply>
                        <times/>
                        <apply>
                          <power/>
                          <ci> s_0400 </ci>
                          <cn> 1 </cn>
                        </apply>
                        <apply>
                          <power/>
                          <ci> s_0706 </ci>
                          <cn> 1 </cn>
                        </apply>
                      </apply>
                      <apply>
                        <divide/>
                        <apply>
                          <times/>
                          <apply>
                            <power/>
                            <ci> s_0434 </ci>
                            <cn> 1 </cn>
                          </apply>
                          <apply>
                            <power/>
                            <ci> s_0755 </ci>
                            <cn> 1 </cn>
                          </apply>
                        </apply>
                        <ci> Keq_r_0165 </ci>
                      </apply>
                    </apply>
                  </apply>
                  <apply>
                    <minus/>
                    <apply>
                      <plus/>
                      <apply>
                        <times/>
                        <apply>
                          <plus/>
                          <cn> 1 </cn>
                          <apply>
                            <divide/>
                            <ci> s_0400 </ci>
                            <ci> kms_s_0400r_0165 </ci>
                          </apply>
                        </apply>
                        <apply>
                          <plus/>
                          <cn> 1 </cn>
                          <apply>
                            <divide/>
                            <ci> s_0706 </ci>
                            <ci> kms_s_0706r_0165 </ci>
                          </apply>
                        </apply>
                      </apply>
                      <apply>
                        <times/>
                        <apply>
                          <plus/>
                          <cn> 1 </cn>
                          <apply>
                            <divide/>
                            <ci> s_0434 </ci>
                            <ci> kmp_s_0434r_0165 </ci>
                          </apply>
                        </apply>
                        <apply>
                          <plus/>
                          <cn> 1 </cn>
                          <apply>
                            <divide/>
                            <ci> s_0755 </ci>
                            <ci> kmp_s_0755r_0165 </ci>
                          </apply>
                        </apply>
                      </apply>
                    </apply>
                    <cn> 1 </cn>
                  </apply>
                </apply>
              </apply>
              <ci> intracellular </ci>
            </apply>
          </lambda>
        </math>
      </functionDefinition>
      <functionDefinition id="function_39" name="Function for adenylosuccinate lyase">
        <math xmlns="http://www.w3.org/1998/Math/MathML">        
          <lambda>
            <bvar>
              <ci> Keq_r_0169 </ci>
            </bvar>
            <bvar>
              <ci> Vmax_r_0169 </ci>
            </bvar>
            <bvar>
              <ci> intracellular </ci>
            </bvar>
            <bvar>
              <ci> kmp_s_0317r_0169 </ci>
            </bvar>
            <bvar>
              <ci> kmp_s_0692r_0169 </ci>
            </bvar>
            <bvar>
              <ci> kms_s_0009r_0169 </ci>
            </bvar>
            <bvar>
              <ci> s_0009 </ci>
            </bvar>
            <bvar>
              <ci> s_0317 </ci>
            </bvar>
            <bvar>
              <ci> s_0692 </ci>
            </bvar>
            <apply>
              <divide/>
              <apply>
                <times/>
                <ci> Vmax_r_0169 </ci>
                <apply>
                  <divide/>
                  <apply>
                    <times/>
                    <apply>
                      <power/>
                      <apply>
                        <divide/>
                        <cn> 1 </cn>
                        <ci> kms_s_0009r_0169 </ci>
                      </apply>
                      <cn> 1 </cn>
                    </apply>
                    <apply>
                      <minus/>
                      <apply>
                        <power/>
                        <ci> s_0009 </ci>
                        <cn> 1 </cn>
                      </apply>
                      <apply>
                        <divide/>
                        <apply>
                          <times/>
                          <apply>
                            <power/>
                            <ci> s_0317 </ci>
                            <cn> 1 </cn>
                          </apply>
                          <apply>
                            <power/>
                            <ci> s_0692 </ci>
                            <cn> 1 </cn>
                          </apply>
                        </apply>
                        <ci> Keq_r_0169 </ci>
                      </apply>
                    </apply>
                  </apply>
                  <apply>
                    <minus/>
                    <apply>
                      <plus/>
                      <cn> 1 </cn>
                      <apply>
                        <divide/>
                        <ci> s_0009 </ci>
                        <ci> kms_s_0009r_0169 </ci>
                      </apply>
                      <apply>
                        <times/>
                        <apply>
                          <plus/>
                          <cn> 1 </cn>
                          <apply>
                            <divide/>
                            <ci> s_0317 </ci>
                            <ci> kmp_s_0317r_0169 </ci>
                          </apply>
                        </apply>
                        <apply>
                          <plus/>
                          <cn> 1 </cn>
                          <apply>
                            <divide/>
                            <ci> s_0692 </ci>
                            <ci> kmp_s_0692r_0169 </ci>
                          </apply>
                        </apply>
                      </apply>
                    </apply>
                    <cn> 1 </cn>
                  </apply>
                </apply>
              </apply>
              <ci> intracellular </ci>
            </apply>
          </lambda>
        </math>
      </functionDefinition>
      <functionDefinition id="function_40" name="Function for adenylosuccinate synthase">
        <math xmlns="http://www.w3.org/1998/Math/MathML">        
          <lambda>
            <bvar>
              <ci> Keq_r_0170 </ci>
            </bvar>
            <bvar>
              <ci> Vmax_r_0170 </ci>
            </bvar>
            <bvar>
              <ci> intracellular </ci>
            </bvar>
            <bvar>
              <ci> kmp_s_0706r_0170 </ci>
            </bvar>
            <bvar>
              <ci> kmp_s_0763_br_0170 </ci>
            </bvar>
            <bvar>
              <ci> kmp_s_1053r_0170 </ci>
            </bvar>
            <bvar>
              <ci> kmp_s_1207r_0170 </ci>
            </bvar>
            <bvar>
              <ci> kms_s_0755r_0170 </ci>
            </bvar>
            <bvar>
              <ci> kms_s_0816r_0170 </ci>
            </bvar>
            <bvar>
              <ci> kms_s_0881r_0170 </ci>
            </bvar>
            <bvar>
              <ci> s_0706 </ci>
            </bvar>
            <bvar>
              <ci> s_0755 </ci>
            </bvar>
            <bvar>
              <ci> s_0763_b </ci>
            </bvar>
            <bvar>
              <ci> s_0816 </ci>
            </bvar>
            <bvar>
              <ci> s_0881 </ci>
            </bvar>
            <bvar>
              <ci> s_1053 </ci>
            </bvar>
            <bvar>
              <ci> s_1207 </ci>
            </bvar>
            <apply>
              <divide/>
              <apply>
                <times/>
                <ci> Vmax_r_0170 </ci>
                <apply>
                  <divide/>
                  <apply>
                    <times/>
                    <apply>
                      <power/>
                      <apply>
                        <divide/>
                        <cn> 1 </cn>
                        <ci> kms_s_0755r_0170 </ci>
                      </apply>
                      <cn> 1 </cn>
                    </apply>
                    <apply>
                      <power/>
                      <apply>
                        <divide/>
                        <cn> 1 </cn>
                        <ci> kms_s_0816r_0170 </ci>
                      </apply>
                      <cn> 1 </cn>
                    </apply>
                    <apply>
                      <power/>
                      <apply>
                        <divide/>
                        <cn> 1 </cn>
                        <ci> kms_s_0881r_0170 </ci>
                      </apply>
                      <cn> 1 </cn>
                    </apply>
                    <apply>
                      <minus/>
                      <apply>
                        <times/>
                        <apply>
                          <power/>
                          <ci> s_0755 </ci>
                          <cn> 1 </cn>
                        </apply>
                        <apply>
                          <power/>
                          <ci> s_0816 </ci>
                          <cn> 1 </cn>
                        </apply>
                        <apply>
                          <power/>
                          <ci> s_0881 </ci>
                          <cn> 1 </cn>
                        </apply>
                      </apply>
                      <apply>
                        <divide/>
                        <apply>
                          <times/>
                          <apply>
                            <power/>
                            <ci> s_0706 </ci>
                            <cn> 1 </cn>
                          </apply>
                          <apply>
                            <power/>
                            <ci> s_0763_b </ci>
                            <cn> 2 </cn>
                          </apply>
                          <apply>
                            <power/>
                            <ci> s_1053 </ci>
                            <cn> 1 </cn>
                          </apply>
                          <apply>
                            <power/>
                            <ci> s_1207 </ci>
                            <cn> 1 </cn>
                          </apply>
                        </apply>
                        <ci> Keq_r_0170 </ci>
                      </apply>
                    </apply>
                  </apply>
                  <apply>
                    <minus/>
                    <apply>
                      <plus/>
                      <apply>
                        <times/>
                        <apply>
                          <plus/>
                          <cn> 1 </cn>
                          <apply>
                            <divide/>
                            <ci> s_0755 </ci>
                            <ci> kms_s_0755r_0170 </ci>
                          </apply>
                        </apply>
                        <apply>
                          <plus/>
                          <cn> 1 </cn>
                          <apply>
                            <divide/>
                            <ci> s_0816 </ci>
                            <ci> kms_s_0816r_0170 </ci>
                          </apply>
                        </apply>
                        <apply>
                          <plus/>
                          <cn> 1 </cn>
                          <apply>
                            <divide/>
                            <ci> s_0881 </ci>
                            <ci> kms_s_0881r_0170 </ci>
                          </apply>
                        </apply>
                      </apply>
                      <apply>
                        <times/>
                        <apply>
                          <plus/>
                          <cn> 1 </cn>
                          <apply>
                            <divide/>
                            <ci> s_0706 </ci>
                            <ci> kmp_s_0706r_0170 </ci>
                          </apply>
                        </apply>
                        <apply>
                          <plus/>
                          <cn> 1 </cn>
                          <apply>
                            <divide/>
                            <ci> s_0763_b </ci>
                            <ci> kmp_s_0763_br_0170 </ci>
                          </apply>
                        </apply>
                        <apply>
                          <plus/>
                          <cn> 1 </cn>
                          <apply>
                            <divide/>
                            <ci> s_1053 </ci>
                            <ci> kmp_s_1053r_0170 </ci>
                          </apply>
                        </apply>
                        <apply>
                          <plus/>
                          <cn> 1 </cn>
                          <apply>
                            <divide/>
                            <ci> s_1207 </ci>
                            <ci> kmp_s_1207r_0170 </ci>
                          </apply>
                        </apply>
                      </apply>
                    </apply>
                    <cn> 1 </cn>
                  </apply>
                </apply>
              </apply>
              <ci> intracellular </ci>
            </apply>
          </lambda>
        </math>
      </functionDefinition>
      <functionDefinition id="function_41" name="Function for adenylsuccinate lyase">
        <math xmlns="http://www.w3.org/1998/Math/MathML">        
          <lambda>
            <bvar>
              <ci> Keq_r_0171 </ci>
            </bvar>
            <bvar>
              <ci> Vmax_r_0171 </ci>
            </bvar>
            <bvar>
              <ci> intracellular </ci>
            </bvar>
            <bvar>
              <ci> kmp_s_0434r_0171 </ci>
            </bvar>
            <bvar>
              <ci> kmp_s_0692r_0171 </ci>
            </bvar>
            <bvar>
              <ci> kms_s_1053r_0171 </ci>
            </bvar>
            <bvar>
              <ci> s_0434 </ci>
            </bvar>
            <bvar>
              <ci> s_0692 </ci>
            </bvar>
            <bvar>
              <ci> s_1053 </ci>
            </bvar>
            <apply>
              <divide/>
              <apply>
                <times/>
                <ci> Vmax_r_0171 </ci>
                <apply>
                  <divide/>
                  <apply>
                    <times/>
                    <apply>
                      <power/>
                      <apply>
                        <divide/>
                        <cn> 1 </cn>
                        <ci> kms_s_1053r_0171 </ci>
                      </apply>
                      <cn> 1 </cn>
                    </apply>
                    <apply>
                      <minus/>
                      <apply>
                        <power/>
                        <ci> s_1053 </ci>
                        <cn> 1 </cn>
                      </apply>
                      <apply>
                        <divide/>
                        <apply>
                          <times/>
                          <apply>
                            <power/>
                            <ci> s_0434 </ci>
                            <cn> 1 </cn>
                          </apply>
                          <apply>
                            <power/>
                            <ci> s_0692 </ci>
                            <cn> 1 </cn>
                          </apply>
                        </apply>
                        <ci> Keq_r_0171 </ci>
                      </apply>
                    </apply>
                  </apply>
                  <apply>
                    <minus/>
                    <apply>
                      <plus/>
                      <cn> 1 </cn>
                      <apply>
                        <divide/>
                        <ci> s_1053 </ci>
                        <ci> kms_s_1053r_0171 </ci>
                      </apply>
                      <apply>
                        <times/>
                        <apply>
                          <plus/>
                          <cn> 1 </cn>
                          <apply>
                            <divide/>
                            <ci> s_0434 </ci>
                            <ci> kmp_s_0434r_0171 </ci>
                          </apply>
                        </apply>
                        <apply>
                          <plus/>
                          <cn> 1 </cn>
                          <apply>
                            <divide/>
                            <ci> s_0692 </ci>
                            <ci> kmp_s_0692r_0171 </ci>
                          </apply>
                        </apply>
                      </apply>
                    </apply>
                    <cn> 1 </cn>
                  </apply>
                </apply>
              </apply>
              <ci> intracellular </ci>
            </apply>
          </lambda>
        </math>
      </functionDefinition>
      <functionDefinition id="function_42" name="Function for adenylyl-sulfate kinase">
        <math xmlns="http://www.w3.org/1998/Math/MathML">        
          <lambda>
            <bvar>
              <ci> Keq_r_0172 </ci>
            </bvar>
            <bvar>
              <ci> Vmax_r_0172 </ci>
            </bvar>
            <bvar>
              <ci> intracellular </ci>
            </bvar>
            <bvar>
              <ci> kmp_s_0206r_0172 </ci>
            </bvar>
            <bvar>
              <ci> kmp_s_0400r_0172 </ci>
            </bvar>
            <bvar>
              <ci> kmp_s_0763_br_0172 </ci>
            </bvar>
            <bvar>
              <ci> kms_s_0304r_0172 </ci>
            </bvar>
            <bvar>
              <ci> kms_s_0446r_0172 </ci>
            </bvar>
            <bvar>
              <ci> s_0206 </ci>
            </bvar>
            <bvar>
              <ci> s_0304 </ci>
            </bvar>
            <bvar>
              <ci> s_0400 </ci>
            </bvar>
            <bvar>
              <ci> s_0446 </ci>
            </bvar>
            <bvar>
              <ci> s_0763_b </ci>
            </bvar>
            <apply>
              <divide/>
              <apply>
                <times/>
                <ci> Vmax_r_0172 </ci>
                <apply>
                  <divide/>
                  <apply>
                    <times/>
                    <apply>
                      <power/>
                      <apply>
                        <divide/>
                        <cn> 1 </cn>
                        <ci> kms_s_0304r_0172 </ci>
                      </apply>
                      <cn> 1 </cn>
                    </apply>
                    <apply>
                      <power/>
                      <apply>
                        <divide/>
                        <cn> 1 </cn>
                        <ci> kms_s_0446r_0172 </ci>
                      </apply>
                      <cn> 1 </cn>
                    </apply>
                    <apply>
                      <minus/>
                      <apply>
                        <times/>
                        <apply>
                          <power/>
                          <ci> s_0304 </ci>
                          <cn> 1 </cn>
                        </apply>
                        <apply>
                          <power/>
                          <ci> s_0446 </ci>
                          <cn> 1 </cn>
                        </apply>
                      </apply>
                      <apply>
                        <divide/>
                        <apply>
                          <times/>
                          <apply>
                            <power/>
                            <ci> s_0206 </ci>
                            <cn> 1 </cn>
                          </apply>
                          <apply>
                            <power/>
                            <ci> s_0400 </ci>
                            <cn> 1 </cn>
                          </apply>
                          <apply>
                            <power/>
                            <ci> s_0763_b </ci>
                            <cn> 1 </cn>
                          </apply>
                        </apply>
                        <ci> Keq_r_0172 </ci>
                      </apply>
                    </apply>
                  </apply>
                  <apply>
                    <minus/>
                    <apply>
                      <plus/>
                      <apply>
                        <times/>
                        <apply>
                          <plus/>
                          <cn> 1 </cn>
                          <apply>
                            <divide/>
                            <ci> s_0304 </ci>
                            <ci> kms_s_0304r_0172 </ci>
                          </apply>
                        </apply>
                        <apply>
                          <plus/>
                          <cn> 1 </cn>
                          <apply>
                            <divide/>
                            <ci> s_0446 </ci>
                            <ci> kms_s_0446r_0172 </ci>
                          </apply>
                        </apply>
                      </apply>
                      <apply>
                        <times/>
                        <apply>
                          <plus/>
                          <cn> 1 </cn>
                          <apply>
                            <divide/>
                            <ci> s_0206 </ci>
                            <ci> kmp_s_0206r_0172 </ci>
                          </apply>
                        </apply>
                        <apply>
                          <plus/>
                          <cn> 1 </cn>
                          <apply>
                            <divide/>
                            <ci> s_0400 </ci>
                            <ci> kmp_s_0400r_0172 </ci>
                          </apply>
                        </apply>
                        <apply>
                          <plus/>
                          <cn> 1 </cn>
                          <apply>
                            <divide/>
                            <ci> s_0763_b </ci>
                            <ci> kmp_s_0763_br_0172 </ci>
                          </apply>
                        </apply>
                      </apply>
                    </apply>
                    <cn> 1 </cn>
                  </apply>
                </apply>
              </apply>
              <ci> intracellular </ci>
            </apply>
          </lambda>
        </math>
      </functionDefinition>
      <functionDefinition id="function_43" name="Function for alanine glyoxylate aminotransferase">
        <math xmlns="http://www.w3.org/1998/Math/MathML">        
          <lambda>
            <bvar>
              <ci> Keq_r_0174 </ci>
            </bvar>
            <bvar>
              <ci> Vmax_r_0174 </ci>
            </bvar>
            <bvar>
              <ci> intracellular </ci>
            </bvar>
            <bvar>
              <ci> kmp_s_0740r_0174 </ci>
            </bvar>
            <bvar>
              <ci> kmp_s_1277r_0174 </ci>
            </bvar>
            <bvar>
              <ci> kms_s_0749r_0174 </ci>
            </bvar>
            <bvar>
              <ci> kms_s_0863r_0174 </ci>
            </bvar>
            <bvar>
              <ci> s_0740 </ci>
            </bvar>
            <bvar>
              <ci> s_0749 </ci>
            </bvar>
            <bvar>
              <ci> s_0863 </ci>
            </bvar>
            <bvar>
              <ci> s_1277 </ci>
            </bvar>
            <apply>
              <divide/>
              <apply>
                <times/>
                <ci> Vmax_r_0174 </ci>
                <apply>
                  <divide/>
                  <apply>
                    <times/>
                    <apply>
                      <power/>
                      <apply>
                        <divide/>
                        <cn> 1 </cn>
                        <ci> kms_s_0749r_0174 </ci>
                      </apply>
                      <cn> 1 </cn>
                    </apply>
                    <apply>
                      <power/>
                      <apply>
                        <divide/>
                        <cn> 1 </cn>
                        <ci> kms_s_0863r_0174 </ci>
                      </apply>
                      <cn> 1 </cn>
                    </apply>
                    <apply>
                      <minus/>
                      <apply>
                        <times/>
                        <apply>
                          <power/>
                          <ci> s_0749 </ci>
                          <cn> 1 </cn>
                        </apply>
                        <apply>
                          <power/>
                          <ci> s_0863 </ci>
                          <cn> 1 </cn>
                        </apply>
                      </apply>
                      <apply>
                        <divide/>
                        <apply>
                          <times/>
                          <apply>
                            <power/>
                            <ci> s_0740 </ci>
                            <cn> 1 </cn>
                          </apply>
                          <apply>
                            <power/>
                            <ci> s_1277 </ci>
                            <cn> 1 </cn>
                          </apply>
                        </apply>
                        <ci> Keq_r_0174 </ci>
                      </apply>
                    </apply>
                  </apply>
                  <apply>
                    <minus/>
                    <apply>
                      <plus/>
                      <apply>
                        <times/>
                        <apply>
                          <plus/>
                          <cn> 1 </cn>
                          <apply>
                            <divide/>
                            <ci> s_0749 </ci>
                            <ci> kms_s_0749r_0174 </ci>
                          </apply>
                        </apply>
                        <apply>
                          <plus/>
                          <cn> 1 </cn>
                          <apply>
                            <divide/>
                            <ci> s_0863 </ci>
                            <ci> kms_s_0863r_0174 </ci>
                          </apply>
                        </apply>
                      </apply>
                      <apply>
                        <times/>
                        <apply>
                          <plus/>
                          <cn> 1 </cn>
                          <apply>
                            <divide/>
                            <ci> s_0740 </ci>
                            <ci> kmp_s_0740r_0174 </ci>
                          </apply>
                        </apply>
                        <apply>
                          <plus/>
                          <cn> 1 </cn>
                          <apply>
                            <divide/>
                            <ci> s_1277 </ci>
                            <ci> kmp_s_1277r_0174 </ci>
                          </apply>
                        </apply>
                      </apply>
                    </apply>
                    <cn> 1 </cn>
                  </apply>
                </apply>
              </apply>
              <ci> intracellular </ci>
            </apply>
          </lambda>
        </math>
      </functionDefinition>
      <functionDefinition id="function_44" name="Function for alcohol dehydrogenase, reverse rxn (acetaldehyde -> ethanol)">
        <math xmlns="http://www.w3.org/1998/Math/MathML">        
          <lambda>
            <bvar>
              <ci> Keq_r_0183 </ci>
            </bvar>
            <bvar>
              <ci> Vmax_r_0183 </ci>
            </bvar>
            <bvar>
              <ci> intracellular </ci>
            </bvar>
            <bvar>
              <ci> kmp_s_0650r_0183 </ci>
            </bvar>
            <bvar>
              <ci> kmp_s_1082r_0183 </ci>
            </bvar>
            <bvar>
              <ci> kms_s_0366r_0183 </ci>
            </bvar>
            <bvar>
              <ci> kms_s_0763_br_0183 </ci>
            </bvar>
            <bvar>
              <ci> kms_s_1087r_0183 </ci>
            </bvar>
            <bvar>
              <ci> s_0366 </ci>
            </bvar>
            <bvar>
              <ci> s_0650 </ci>
            </bvar>
            <bvar>
              <ci> s_0763_b </ci>
            </bvar>
            <bvar>
              <ci> s_1082 </ci>
            </bvar>
            <bvar>
              <ci> s_1087 </ci>
            </bvar>
            <apply>
              <divide/>
              <apply>
                <times/>
                <ci> Vmax_r_0183 </ci>
                <apply>
                  <divide/>
                  <apply>
                    <times/>
                    <apply>
                      <power/>
                      <apply>
                        <divide/>
                        <cn> 1 </cn>
                        <ci> kms_s_0366r_0183 </ci>
                      </apply>
                      <cn> 1 </cn>
                    </apply>
                    <apply>
                      <power/>
                      <apply>
                        <divide/>
                        <cn> 1 </cn>
                        <ci> kms_s_0763_br_0183 </ci>
                      </apply>
                      <cn> 1 </cn>
                    </apply>
                    <apply>
                      <power/>
                      <apply>
                        <divide/>
                        <cn> 1 </cn>
                        <ci> kms_s_1087r_0183 </ci>
                      </apply>
                      <cn> 1 </cn>
                    </apply>
                    <apply>
                      <minus/>
                      <apply>
                        <times/>
                        <apply>
                          <power/>
                          <ci> s_0366 </ci>
                          <cn> 1 </cn>
                        </apply>
                        <apply>
                          <power/>
                          <ci> s_0763_b </ci>
                          <cn> 1 </cn>
                        </apply>
                        <apply>
                          <power/>
                          <ci> s_1087 </ci>
                          <cn> 1 </cn>
                        </apply>
                      </apply>
                      <apply>
                        <divide/>
                        <apply>
                          <times/>
                          <apply>
                            <power/>
                            <ci> s_0650 </ci>
                            <cn> 1 </cn>
                          </apply>
                          <apply>
                            <power/>
                            <ci> s_1082 </ci>
                            <cn> 1 </cn>
                          </apply>
                        </apply>
                        <ci> Keq_r_0183 </ci>
                      </apply>
                    </apply>
                  </apply>
                  <apply>
                    <minus/>
                    <apply>
                      <plus/>
                      <apply>
                        <times/>
                        <apply>
                          <plus/>
                          <cn> 1 </cn>
                          <apply>
                            <divide/>
                            <ci> s_0366 </ci>
                            <ci> kms_s_0366r_0183 </ci>
                          </apply>
                        </apply>
                        <apply>
                          <plus/>
                          <cn> 1 </cn>
                          <apply>
                            <divide/>
                            <ci> s_0763_b </ci>
                            <ci> kms_s_0763_br_0183 </ci>
                          </apply>
                        </apply>
                        <apply>
                          <plus/>
                          <cn> 1 </cn>
                          <apply>
                            <divide/>
                            <ci> s_1087 </ci>
                            <ci> kms_s_1087r_0183 </ci>
                          </apply>
                        </apply>
                      </apply>
                      <apply>
                        <times/>
                        <apply>
                          <plus/>
                          <cn> 1 </cn>
                          <apply>
                            <divide/>
                            <ci> s_0650 </ci>
                            <ci> kmp_s_0650r_0183 </ci>
                          </apply>
                        </apply>
                        <apply>
                          <plus/>
                          <cn> 1 </cn>
                          <apply>
                            <divide/>
                            <ci> s_1082 </ci>
                            <ci> kmp_s_1082r_0183 </ci>
                          </apply>
                        </apply>
                      </apply>
                    </apply>
                    <cn> 1 </cn>
                  </apply>
                </apply>
              </apply>
              <ci> intracellular </ci>
            </apply>
          </lambda>
        </math>
      </functionDefinition>
      <functionDefinition id="function_45" name="Function for aldehyde dehydrogenase (acetaldehyde, NADP)">
        <math xmlns="http://www.w3.org/1998/Math/MathML">        
          <lambda>
            <bvar>
              <ci> Keq_r_0191 </ci>
            </bvar>
            <bvar>
              <ci> Vmax_r_0191 </ci>
            </bvar>
            <bvar>
              <ci> intracellular </ci>
            </bvar>
            <bvar>
              <ci> kmp_s_0369r_0191 </ci>
            </bvar>
            <bvar>
              <ci> kmp_s_0763_br_0191 </ci>
            </bvar>
            <bvar>
              <ci> kmp_s_1096r_0191 </ci>
            </bvar>
            <bvar>
              <ci> kms_s_0366r_0191 </ci>
            </bvar>
            <bvar>
              <ci> kms_s_1091r_0191 </ci>
            </bvar>
            <bvar>
              <ci> kms_s_1434_br_0191 </ci>
            </bvar>
            <bvar>
              <ci> s_0366 </ci>
            </bvar>
            <bvar>
              <ci> s_0369 </ci>
            </bvar>
            <bvar>
              <ci> s_0763_b </ci>
            </bvar>
            <bvar>
              <ci> s_1091 </ci>
            </bvar>
            <bvar>
              <ci> s_1096 </ci>
            </bvar>
            <bvar>
              <ci> s_1434_b </ci>
            </bvar>
            <apply>
              <divide/>
              <apply>
                <times/>
                <ci> Vmax_r_0191 </ci>
                <apply>
                  <divide/>
                  <apply>
                    <times/>
                    <apply>
                      <power/>
                      <apply>
                        <divide/>
                        <cn> 1 </cn>
                        <ci> kms_s_0366r_0191 </ci>
                      </apply>
                      <cn> 1 </cn>
                    </apply>
                    <apply>
                      <power/>
                      <apply>
                        <divide/>
                        <cn> 1 </cn>
                        <ci> kms_s_1091r_0191 </ci>
                      </apply>
                      <cn> 1 </cn>
                    </apply>
                    <apply>
                      <power/>
                      <apply>
                        <divide/>
                        <cn> 1 </cn>
                        <ci> kms_s_1434_br_0191 </ci>
                      </apply>
                      <cn> 1 </cn>
                    </apply>
                    <apply>
                      <minus/>
                      <apply>
                        <times/>
                        <apply>
                          <power/>
                          <ci> s_0366 </ci>
                          <cn> 1 </cn>
                        </apply>
                        <apply>
                          <power/>
                          <ci> s_1091 </ci>
                          <cn> 1 </cn>
                        </apply>
                        <apply>
                          <power/>
                          <ci> s_1434_b </ci>
                          <cn> 1 </cn>
                        </apply>
                      </apply>
                      <apply>
                        <divide/>
                        <apply>
                          <times/>
                          <apply>
                            <power/>
                            <ci> s_0369 </ci>
                            <cn> 1 </cn>
                          </apply>
                          <apply>
                            <power/>
                            <ci> s_0763_b </ci>
                            <cn> 2 </cn>
                          </apply>
                          <apply>
                            <power/>
                            <ci> s_1096 </ci>
                            <cn> 1 </cn>
                          </apply>
                        </apply>
                        <ci> Keq_r_0191 </ci>
                      </apply>
                    </apply>
                  </apply>
                  <apply>
                    <minus/>
                    <apply>
                      <plus/>
                      <apply>
                        <times/>
                        <apply>
                          <plus/>
                          <cn> 1 </cn>
                          <apply>
                            <divide/>
                            <ci> s_0366 </ci>
                            <ci> kms_s_0366r_0191 </ci>
                          </apply>
                        </apply>
                        <apply>
                          <plus/>
                          <cn> 1 </cn>
                          <apply>
                            <divide/>
                            <ci> s_1091 </ci>
                            <ci> kms_s_1091r_0191 </ci>
                          </apply>
                        </apply>
                        <apply>
                          <plus/>
                          <cn> 1 </cn>
                          <apply>
                            <divide/>
                            <ci> s_1434_b </ci>
                            <ci> kms_s_1434_br_0191 </ci>
                          </apply>
                        </apply>
                      </apply>
                      <apply>
                        <times/>
                        <apply>
                          <plus/>
                          <cn> 1 </cn>
                          <apply>
                            <divide/>
                            <ci> s_0369 </ci>
                            <ci> kmp_s_0369r_0191 </ci>
                          </apply>
                        </apply>
                        <apply>
                          <plus/>
                          <cn> 1 </cn>
                          <apply>
                            <divide/>
                            <ci> s_0763_b </ci>
                            <ci> kmp_s_0763_br_0191 </ci>
                          </apply>
                        </apply>
                        <apply>
                          <plus/>
                          <cn> 1 </cn>
                          <apply>
                            <divide/>
                            <ci> s_1096 </ci>
                            <ci> kmp_s_1096r_0191 </ci>
                          </apply>
                        </apply>
                      </apply>
                    </apply>
                    <cn> 1 </cn>
                  </apply>
                </apply>
              </apply>
              <ci> intracellular </ci>
            </apply>
          </lambda>
        </math>
      </functionDefinition>
      <functionDefinition id="function_47" name="Function for anthranilate phosphoribosyltransferase">
        <math xmlns="http://www.w3.org/1998/Math/MathML">        
          <lambda>
            <bvar>
              <ci> Keq_r_0220 </ci>
            </bvar>
            <bvar>
              <ci> Vmax_r_0220 </ci>
            </bvar>
            <bvar>
              <ci> intracellular </ci>
            </bvar>
            <bvar>
              <ci> kmp_s_0605r_0220 </ci>
            </bvar>
            <bvar>
              <ci> kmp_s_1066r_0220 </ci>
            </bvar>
            <bvar>
              <ci> kms_s_0331r_0220 </ci>
            </bvar>
            <bvar>
              <ci> kms_s_0439r_0220 </ci>
            </bvar>
            <bvar>
              <ci> s_0331 </ci>
            </bvar>
            <bvar>
              <ci> s_0439 </ci>
            </bvar>
            <bvar>
              <ci> s_0605 </ci>
            </bvar>
            <bvar>
              <ci> s_1066 </ci>
            </bvar>
            <apply>
              <divide/>
              <apply>
                <times/>
                <ci> Vmax_r_0220 </ci>
                <apply>
                  <divide/>
                  <apply>
                    <times/>
                    <apply>
                      <power/>
                      <apply>
                        <divide/>
                        <cn> 1 </cn>
                        <ci> kms_s_0331r_0220 </ci>
                      </apply>
                      <cn> 1 </cn>
                    </apply>
                    <apply>
                      <power/>
                      <apply>
                        <divide/>
                        <cn> 1 </cn>
                        <ci> kms_s_0439r_0220 </ci>
                      </apply>
                      <cn> 1 </cn>
                    </apply>
                    <apply>
                      <minus/>
                      <apply>
                        <times/>
                        <apply>
                          <power/>
                          <ci> s_0331 </ci>
                          <cn> 1 </cn>
                        </apply>
                        <apply>
                          <power/>
                          <ci> s_0439 </ci>
                          <cn> 1 </cn>
                        </apply>
                      </apply>
                      <apply>
                        <divide/>
                        <apply>
                          <times/>
                          <apply>
                            <power/>
                            <ci> s_0605 </ci>
                            <cn> 1 </cn>
                          </apply>
                          <apply>
                            <power/>
                            <ci> s_1066 </ci>
                            <cn> 1 </cn>
                          </apply>
                        </apply>
                        <ci> Keq_r_0220 </ci>
                      </apply>
                    </apply>
                  </apply>
                  <apply>
                    <minus/>
                    <apply>
                      <plus/>
                      <apply>
                        <times/>
                        <apply>
                          <plus/>
                          <cn> 1 </cn>
                          <apply>
                            <divide/>
                            <ci> s_0331 </ci>
                            <ci> kms_s_0331r_0220 </ci>
                          </apply>
                        </apply>
                        <apply>
                          <plus/>
                          <cn> 1 </cn>
                          <apply>
                            <divide/>
                            <ci> s_0439 </ci>
                            <ci> kms_s_0439r_0220 </ci>
                          </apply>
                        </apply>
                      </apply>
                      <apply>
                        <times/>
                        <apply>
                          <plus/>
                          <cn> 1 </cn>
                          <apply>
                            <divide/>
                            <ci> s_0605 </ci>
                            <ci> kmp_s_0605r_0220 </ci>
                          </apply>
                        </apply>
                        <apply>
                          <plus/>
                          <cn> 1 </cn>
                          <apply>
                            <divide/>
                            <ci> s_1066 </ci>
                            <ci> kmp_s_1066r_0220 </ci>
                          </apply>
                        </apply>
                      </apply>
                    </apply>
                    <cn> 1 </cn>
                  </apply>
                </apply>
              </apply>
              <ci> intracellular </ci>
            </apply>
          </lambda>
        </math>
      </functionDefinition>
      <functionDefinition id="function_48" name="Function for anthranilate synthase">
        <math xmlns="http://www.w3.org/1998/Math/MathML">        
          <lambda>
            <bvar>
              <ci> Keq_r_0221 </ci>
            </bvar>
            <bvar>
              <ci> Vmax_r_0221 </ci>
            </bvar>
            <bvar>
              <ci> intracellular </ci>
            </bvar>
            <bvar>
              <ci> kmp_s_0439r_0221 </ci>
            </bvar>
            <bvar>
              <ci> kmp_s_0763_br_0221 </ci>
            </bvar>
            <bvar>
              <ci> kmp_s_0899r_0221 </ci>
            </bvar>
            <bvar>
              <ci> kmp_s_1277r_0221 </ci>
            </bvar>
            <bvar>
              <ci> kms_s_0500r_0221 </ci>
            </bvar>
            <bvar>
              <ci> kms_s_0907r_0221 </ci>
            </bvar>
            <bvar>
              <ci> s_0439 </ci>
            </bvar>
            <bvar>
              <ci> s_0500 </ci>
            </bvar>
            <bvar>
              <ci> s_0763_b </ci>
            </bvar>
            <bvar>
              <ci> s_0899 </ci>
            </bvar>
            <bvar>
              <ci> s_0907 </ci>
            </bvar>
            <bvar>
              <ci> s_1277 </ci>
            </bvar>
            <apply>
              <divide/>
              <apply>
                <times/>
                <ci> Vmax_r_0221 </ci>
                <apply>
                  <divide/>
                  <apply>
                    <times/>
                    <apply>
                      <power/>
                      <apply>
                        <divide/>
                        <cn> 1 </cn>
                        <ci> kms_s_0500r_0221 </ci>
                      </apply>
                      <cn> 1 </cn>
                    </apply>
                    <apply>
                      <power/>
                      <apply>
                        <divide/>
                        <cn> 1 </cn>
                        <ci> kms_s_0907r_0221 </ci>
                      </apply>
                      <cn> 1 </cn>
                    </apply>
                    <apply>
                      <minus/>
                      <apply>
                        <times/>
                        <apply>
                          <power/>
                          <ci> s_0500 </ci>
                          <cn> 1 </cn>
                        </apply>
                        <apply>
                          <power/>
                          <ci> s_0907 </ci>
                          <cn> 1 </cn>
                        </apply>
                      </apply>
                      <apply>
                        <divide/>
                        <apply>
                          <times/>
                          <apply>
                            <power/>
                            <ci> s_0439 </ci>
                            <cn> 1 </cn>
                          </apply>
                          <apply>
                            <power/>
                            <ci> s_0763_b </ci>
                            <cn> 1 </cn>
                          </apply>
                          <apply>
                            <power/>
                            <ci> s_0899 </ci>
                            <cn> 1 </cn>
                          </apply>
                          <apply>
                            <power/>
                            <ci> s_1277 </ci>
                            <cn> 1 </cn>
                          </apply>
                        </apply>
                        <ci> Keq_r_0221 </ci>
                      </apply>
                    </apply>
                  </apply>
                  <apply>
                    <minus/>
                    <apply>
                      <plus/>
                      <apply>
                        <times/>
                        <apply>
                          <plus/>
                          <cn> 1 </cn>
                          <apply>
                            <divide/>
                            <ci> s_0500 </ci>
                            <ci> kms_s_0500r_0221 </ci>
                          </apply>
                        </apply>
                        <apply>
                          <plus/>
                          <cn> 1 </cn>
                          <apply>
                            <divide/>
                            <ci> s_0907 </ci>
                            <ci> kms_s_0907r_0221 </ci>
                          </apply>
                        </apply>
                      </apply>
                      <apply>
                        <times/>
                        <apply>
                          <plus/>
                          <cn> 1 </cn>
                          <apply>
                            <divide/>
                            <ci> s_0439 </ci>
                            <ci> kmp_s_0439r_0221 </ci>
                          </apply>
                        </apply>
                        <apply>
                          <plus/>
                          <cn> 1 </cn>
                          <apply>
                            <divide/>
                            <ci> s_0763_b </ci>
                            <ci> kmp_s_0763_br_0221 </ci>
                          </apply>
                        </apply>
                        <apply>
                          <plus/>
                          <cn> 1 </cn>
                          <apply>
                            <divide/>
                            <ci> s_0899 </ci>
                            <ci> kmp_s_0899r_0221 </ci>
                          </apply>
                        </apply>
                        <apply>
                          <plus/>
                          <cn> 1 </cn>
                          <apply>
                            <divide/>
                            <ci> s_1277 </ci>
                            <ci> kmp_s_1277r_0221 </ci>
                          </apply>
                        </apply>
                      </apply>
                    </apply>
                    <cn> 1 </cn>
                  </apply>
                </apply>
              </apply>
              <ci> intracellular </ci>
            </apply>
          </lambda>
        </math>
      </functionDefinition>
      <functionDefinition id="function_49" name="Function for argininosuccinate lyase">
        <math xmlns="http://www.w3.org/1998/Math/MathML">        
          <lambda>
            <bvar>
              <ci> Keq_r_0225 </ci>
            </bvar>
            <bvar>
              <ci> Vmax_r_0225 </ci>
            </bvar>
            <bvar>
              <ci> intracellular </ci>
            </bvar>
            <bvar>
              <ci> kmp_s_0692r_0225 </ci>
            </bvar>
            <bvar>
              <ci> kmp_s_0873r_0225 </ci>
            </bvar>
            <bvar>
              <ci> kms_s_0017r_0225 </ci>
            </bvar>
            <bvar>
              <ci> s_0017 </ci>
            </bvar>
            <bvar>
              <ci> s_0692 </ci>
            </bvar>
            <bvar>
              <ci> s_0873 </ci>
            </bvar>
            <apply>
              <divide/>
              <apply>
                <times/>
                <ci> Vmax_r_0225 </ci>
                <apply>
                  <divide/>
                  <apply>
                    <times/>
                    <apply>
                      <power/>
                      <apply>
                        <divide/>
                        <cn> 1 </cn>
                        <ci> kms_s_0017r_0225 </ci>
                      </apply>
                      <cn> 1 </cn>
                    </apply>
                    <apply>
                      <minus/>
                      <apply>
                        <power/>
                        <ci> s_0017 </ci>
                        <cn> 1 </cn>
                      </apply>
                      <apply>
                        <divide/>
                        <apply>
                          <times/>
                          <apply>
                            <power/>
                            <ci> s_0692 </ci>
                            <cn> 1 </cn>
                          </apply>
                          <apply>
                            <power/>
                            <ci> s_0873 </ci>
                            <cn> 1 </cn>
                          </apply>
                        </apply>
                        <ci> Keq_r_0225 </ci>
                      </apply>
                    </apply>
                  </apply>
                  <apply>
                    <minus/>
                    <apply>
                      <plus/>
                      <cn> 1 </cn>
                      <apply>
                        <divide/>
                        <ci> s_0017 </ci>
                        <ci> kms_s_0017r_0225 </ci>
                      </apply>
                      <apply>
                        <times/>
                        <apply>
                          <plus/>
                          <cn> 1 </cn>
                          <apply>
                            <divide/>
                            <ci> s_0692 </ci>
                            <ci> kmp_s_0692r_0225 </ci>
                          </apply>
                        </apply>
                        <apply>
                          <plus/>
                          <cn> 1 </cn>
                          <apply>
                            <divide/>
                            <ci> s_0873 </ci>
                            <ci> kmp_s_0873r_0225 </ci>
                          </apply>
                        </apply>
                      </apply>
                    </apply>
                    <cn> 1 </cn>
                  </apply>
                </apply>
              </apply>
              <ci> intracellular </ci>
            </apply>
          </lambda>
        </math>
      </functionDefinition>
      <functionDefinition id="function_50" name="Function for argininosuccinate synthase">
        <math xmlns="http://www.w3.org/1998/Math/MathML">        
          <lambda>
            <bvar>
              <ci> Keq_r_0226 </ci>
            </bvar>
            <bvar>
              <ci> Vmax_r_0226 </ci>
            </bvar>
            <bvar>
              <ci> intracellular </ci>
            </bvar>
            <bvar>
              <ci> kmp_s_0017r_0226 </ci>
            </bvar>
            <bvar>
              <ci> kmp_s_0434r_0226 </ci>
            </bvar>
            <bvar>
              <ci> kmp_s_0605r_0226 </ci>
            </bvar>
            <bvar>
              <ci> kmp_s_0763_br_0226 </ci>
            </bvar>
            <bvar>
              <ci> kms_s_0446r_0226 </ci>
            </bvar>
            <bvar>
              <ci> kms_s_0881r_0226 </ci>
            </bvar>
            <bvar>
              <ci> kms_s_0887r_0226 </ci>
            </bvar>
            <bvar>
              <ci> s_0017 </ci>
            </bvar>
            <bvar>
              <ci> s_0434 </ci>
            </bvar>
            <bvar>
              <ci> s_0446 </ci>
            </bvar>
            <bvar>
              <ci> s_0605 </ci>
            </bvar>
            <bvar>
              <ci> s_0763_b </ci>
            </bvar>
            <bvar>
              <ci> s_0881 </ci>
            </bvar>
            <bvar>
              <ci> s_0887 </ci>
            </bvar>
            <apply>
              <divide/>
              <apply>
                <times/>
                <ci> Vmax_r_0226 </ci>
                <apply>
                  <divide/>
                  <apply>
                    <times/>
                    <apply>
                      <power/>
                      <apply>
                        <divide/>
                        <cn> 1 </cn>
                        <ci> kms_s_0446r_0226 </ci>
                      </apply>
                      <cn> 1 </cn>
                    </apply>
                    <apply>
                      <power/>
                      <apply>
                        <divide/>
                        <cn> 1 </cn>
                        <ci> kms_s_0881r_0226 </ci>
                      </apply>
                      <cn> 1 </cn>
                    </apply>
                    <apply>
                      <power/>
                      <apply>
                        <divide/>
                        <cn> 1 </cn>
                        <ci> kms_s_0887r_0226 </ci>
                      </apply>
                      <cn> 1 </cn>
                    </apply>
                    <apply>
                      <minus/>
                      <apply>
                        <times/>
                        <apply>
                          <power/>
                          <ci> s_0446 </ci>
                          <cn> 1 </cn>
                        </apply>
                        <apply>
                          <power/>
                          <ci> s_0881 </ci>
                          <cn> 1 </cn>
                        </apply>
                        <apply>
                          <power/>
                          <ci> s_0887 </ci>
                          <cn> 1 </cn>
                        </apply>
                      </apply>
                      <apply>
                        <divide/>
                        <apply>
                          <times/>
                          <apply>
                            <power/>
                            <ci> s_0017 </ci>
                            <cn> 1 </cn>
                          </apply>
                          <apply>
                            <power/>
                            <ci> s_0434 </ci>
                            <cn> 1 </cn>
                          </apply>
                          <apply>
                            <power/>
                            <ci> s_0605 </ci>
                            <cn> 1 </cn>
                          </apply>
                          <apply>
                            <power/>
                            <ci> s_0763_b </ci>
                            <cn> 1 </cn>
                          </apply>
                        </apply>
                        <ci> Keq_r_0226 </ci>
                      </apply>
                    </apply>
                  </apply>
                  <apply>
                    <minus/>
                    <apply>
                      <plus/>
                      <apply>
                        <times/>
                        <apply>
                          <plus/>
                          <cn> 1 </cn>
                          <apply>
                            <divide/>
                            <ci> s_0446 </ci>
                            <ci> kms_s_0446r_0226 </ci>
                          </apply>
                        </apply>
                        <apply>
                          <plus/>
                          <cn> 1 </cn>
                          <apply>
                            <divide/>
                            <ci> s_0881 </ci>
                            <ci> kms_s_0881r_0226 </ci>
                          </apply>
                        </apply>
                        <apply>
                          <plus/>
                          <cn> 1 </cn>
                          <apply>
                            <divide/>
                            <ci> s_0887 </ci>
                            <ci> kms_s_0887r_0226 </ci>
                          </apply>
                        </apply>
                      </apply>
                      <apply>
                        <times/>
                        <apply>
                          <plus/>
                          <cn> 1 </cn>
                          <apply>
                            <divide/>
                            <ci> s_0017 </ci>
                            <ci> kmp_s_0017r_0226 </ci>
                          </apply>
                        </apply>
                        <apply>
                          <plus/>
                          <cn> 1 </cn>
                          <apply>
                            <divide/>
                            <ci> s_0434 </ci>
                            <ci> kmp_s_0434r_0226 </ci>
                          </apply>
                        </apply>
                        <apply>
                          <plus/>
                          <cn> 1 </cn>
                          <apply>
                            <divide/>
                            <ci> s_0605 </ci>
                            <ci> kmp_s_0605r_0226 </ci>
                          </apply>
                        </apply>
                        <apply>
                          <plus/>
                          <cn> 1 </cn>
                          <apply>
                            <divide/>
                            <ci> s_0763_b </ci>
                            <ci> kmp_s_0763_br_0226 </ci>
                          </apply>
                        </apply>
                      </apply>
                    </apply>
                    <cn> 1 </cn>
                  </apply>
                </apply>
              </apply>
              <ci> intracellular </ci>
            </apply>
          </lambda>
        </math>
      </functionDefinition>
      <functionDefinition id="function_51" name="Function for asparagine synthase (glutamine-hydrolysing)">
        <math xmlns="http://www.w3.org/1998/Math/MathML">        
          <lambda>
            <bvar>
              <ci> Keq_r_0229 </ci>
            </bvar>
            <bvar>
              <ci> Vmax_r_0229 </ci>
            </bvar>
            <bvar>
              <ci> intracellular </ci>
            </bvar>
            <bvar>
              <ci> kmp_s_0434r_0229 </ci>
            </bvar>
            <bvar>
              <ci> kmp_s_0605r_0229 </ci>
            </bvar>
            <bvar>
              <ci> kmp_s_0763_br_0229 </ci>
            </bvar>
            <bvar>
              <ci> kmp_s_0877r_0229 </ci>
            </bvar>
            <bvar>
              <ci> kmp_s_0899r_0229 </ci>
            </bvar>
            <bvar>
              <ci> kms_s_0446r_0229 </ci>
            </bvar>
            <bvar>
              <ci> kms_s_0881r_0229 </ci>
            </bvar>
            <bvar>
              <ci> kms_s_0907r_0229 </ci>
            </bvar>
            <bvar>
              <ci> kms_s_1434_br_0229 </ci>
            </bvar>
            <bvar>
              <ci> s_0434 </ci>
            </bvar>
            <bvar>
              <ci> s_0446 </ci>
            </bvar>
            <bvar>
              <ci> s_0605 </ci>
            </bvar>
            <bvar>
              <ci> s_0763_b </ci>
            </bvar>
            <bvar>
              <ci> s_0877 </ci>
            </bvar>
            <bvar>
              <ci> s_0881 </ci>
            </bvar>
            <bvar>
              <ci> s_0899 </ci>
            </bvar>
            <bvar>
              <ci> s_0907 </ci>
            </bvar>
            <bvar>
              <ci> s_1434_b </ci>
            </bvar>
            <apply>
              <divide/>
              <apply>
                <times/>
                <ci> Vmax_r_0229 </ci>
                <apply>
                  <divide/>
                  <apply>
                    <times/>
                    <apply>
                      <power/>
                      <apply>
                        <divide/>
                        <cn> 1 </cn>
                        <ci> kms_s_0446r_0229 </ci>
                      </apply>
                      <cn> 1 </cn>
                    </apply>
                    <apply>
                      <power/>
                      <apply>
                        <divide/>
                        <cn> 1 </cn>
                        <ci> kms_s_0881r_0229 </ci>
                      </apply>
                      <cn> 1 </cn>
                    </apply>
                    <apply>
                      <power/>
                      <apply>
                        <divide/>
                        <cn> 1 </cn>
                        <ci> kms_s_0907r_0229 </ci>
                      </apply>
                      <cn> 1 </cn>
                    </apply>
                    <apply>
                      <power/>
                      <apply>
                        <divide/>
                        <cn> 1 </cn>
                        <ci> kms_s_1434_br_0229 </ci>
                      </apply>
                      <cn> 1 </cn>
                    </apply>
                    <apply>
                      <minus/>
                      <apply>
                        <times/>
                        <apply>
                          <power/>
                          <ci> s_0446 </ci>
                          <cn> 1 </cn>
                        </apply>
                        <apply>
                          <power/>
                          <ci> s_0881 </ci>
                          <cn> 1 </cn>
                        </apply>
                        <apply>
                          <power/>
                          <ci> s_0907 </ci>
                          <cn> 1 </cn>
                        </apply>
                        <apply>
                          <power/>
                          <ci> s_1434_b </ci>
                          <cn> 1 </cn>
                        </apply>
                      </apply>
                      <apply>
                        <divide/>
                        <apply>
                          <times/>
                          <apply>
                            <power/>
                            <ci> s_0434 </ci>
                            <cn> 1 </cn>
                          </apply>
                          <apply>
                            <power/>
                            <ci> s_0605 </ci>
                            <cn> 1 </cn>
                          </apply>
                          <apply>
                            <power/>
                            <ci> s_0763_b </ci>
                            <cn> 1 </cn>
                          </apply>
                          <apply>
                            <power/>
                            <ci> s_0877 </ci>
                            <cn> 1 </cn>
                          </apply>
                          <apply>
                            <power/>
                            <ci> s_0899 </ci>
                            <cn> 1 </cn>
                          </apply>
                        </apply>
                        <ci> Keq_r_0229 </ci>
                      </apply>
                    </apply>
                  </apply>
                  <apply>
                    <minus/>
                    <apply>
                      <plus/>
                      <apply>
                        <times/>
                        <apply>
                          <plus/>
                          <cn> 1 </cn>
                          <apply>
                            <divide/>
                            <ci> s_0446 </ci>
                            <ci> kms_s_0446r_0229 </ci>
                          </apply>
                        </apply>
                        <apply>
                          <plus/>
                          <cn> 1 </cn>
                          <apply>
                            <divide/>
                            <ci> s_0881 </ci>
                            <ci> kms_s_0881r_0229 </ci>
                          </apply>
                        </apply>
                        <apply>
                          <plus/>
                          <cn> 1 </cn>
                          <apply>
                            <divide/>
                            <ci> s_0907 </ci>
                            <ci> kms_s_0907r_0229 </ci>
                          </apply>
                        </apply>
                        <apply>
                          <plus/>
                          <cn> 1 </cn>
                          <apply>
                            <divide/>
                            <ci> s_1434_b </ci>
                            <ci> kms_s_1434_br_0229 </ci>
                          </apply>
                        </apply>
                      </apply>
                      <apply>
                        <times/>
                        <apply>
                          <plus/>
                          <cn> 1 </cn>
                          <apply>
                            <divide/>
                            <ci> s_0434 </ci>
                            <ci> kmp_s_0434r_0229 </ci>
                          </apply>
                        </apply>
                        <apply>
                          <plus/>
                          <cn> 1 </cn>
                          <apply>
                            <divide/>
                            <ci> s_0605 </ci>
                            <ci> kmp_s_0605r_0229 </ci>
                          </apply>
                        </apply>
                        <apply>
                          <plus/>
                          <cn> 1 </cn>
                          <apply>
                            <divide/>
                            <ci> s_0763_b </ci>
                            <ci> kmp_s_0763_br_0229 </ci>
                          </apply>
                        </apply>
                        <apply>
                          <plus/>
                          <cn> 1 </cn>
                          <apply>
                            <divide/>
                            <ci> s_0877 </ci>
                            <ci> kmp_s_0877r_0229 </ci>
                          </apply>
                        </apply>
                        <apply>
                          <plus/>
                          <cn> 1 </cn>
                          <apply>
                            <divide/>
                            <ci> s_0899 </ci>
                            <ci> kmp_s_0899r_0229 </ci>
                          </apply>
                        </apply>
                      </apply>
                    </apply>
                    <cn> 1 </cn>
                  </apply>
                </apply>
              </apply>
              <ci> intracellular </ci>
            </apply>
          </lambda>
        </math>
      </functionDefinition>
      <functionDefinition id="function_52" name="Function for aspartate carbamoyltransferase">
        <math xmlns="http://www.w3.org/1998/Math/MathML">        
          <lambda>
            <bvar>
              <ci> Keq_r_0232 </ci>
            </bvar>
            <bvar>
              <ci> Vmax_r_0232 </ci>
            </bvar>
            <bvar>
              <ci> intracellular </ci>
            </bvar>
            <bvar>
              <ci> kmp_s_0763_br_0232 </ci>
            </bvar>
            <bvar>
              <ci> kmp_s_1073r_0232 </ci>
            </bvar>
            <bvar>
              <ci> kmp_s_1207r_0232 </ci>
            </bvar>
            <bvar>
              <ci> kms_s_0469r_0232 </ci>
            </bvar>
            <bvar>
              <ci> kms_s_0881r_0232 </ci>
            </bvar>
            <bvar>
              <ci> s_0469 </ci>
            </bvar>
            <bvar>
              <ci> s_0763_b </ci>
            </bvar>
            <bvar>
              <ci> s_0881 </ci>
            </bvar>
            <bvar>
              <ci> s_1073 </ci>
            </bvar>
            <bvar>
              <ci> s_1207 </ci>
            </bvar>
            <apply>
              <divide/>
              <apply>
                <times/>
                <ci> Vmax_r_0232 </ci>
                <apply>
                  <divide/>
                  <apply>
                    <times/>
                    <apply>
                      <power/>
                      <apply>
                        <divide/>
                        <cn> 1 </cn>
                        <ci> kms_s_0469r_0232 </ci>
                      </apply>
                      <cn> 1 </cn>
                    </apply>
                    <apply>
                      <power/>
                      <apply>
                        <divide/>
                        <cn> 1 </cn>
                        <ci> kms_s_0881r_0232 </ci>
                      </apply>
                      <cn> 1 </cn>
                    </apply>
                    <apply>
                      <minus/>
                      <apply>
                        <times/>
                        <apply>
                          <power/>
                          <ci> s_0469 </ci>
                          <cn> 1 </cn>
                        </apply>
                        <apply>
                          <power/>
                          <ci> s_0881 </ci>
                          <cn> 1 </cn>
                        </apply>
                      </apply>
                      <apply>
                        <divide/>
                        <apply>
                          <times/>
                          <apply>
                            <power/>
                            <ci> s_0763_b </ci>
                            <cn> 1 </cn>
                          </apply>
                          <apply>
                            <power/>
                            <ci> s_1073 </ci>
                            <cn> 1 </cn>
                          </apply>
                          <apply>
                            <power/>
                            <ci> s_1207 </ci>
                            <cn> 1 </cn>
                          </apply>
                        </apply>
                        <ci> Keq_r_0232 </ci>
                      </apply>
                    </apply>
                  </apply>
                  <apply>
                    <minus/>
                    <apply>
                      <plus/>
                      <apply>
                        <times/>
                        <apply>
                          <plus/>
                          <cn> 1 </cn>
                          <apply>
                            <divide/>
                            <ci> s_0469 </ci>
                            <ci> kms_s_0469r_0232 </ci>
                          </apply>
                        </apply>
                        <apply>
                          <plus/>
                          <cn> 1 </cn>
                          <apply>
                            <divide/>
                            <ci> s_0881 </ci>
                            <ci> kms_s_0881r_0232 </ci>
                          </apply>
                        </apply>
                      </apply>
                      <apply>
                        <times/>
                        <apply>
                          <plus/>
                          <cn> 1 </cn>
                          <apply>
                            <divide/>
                            <ci> s_0763_b </ci>
                            <ci> kmp_s_0763_br_0232 </ci>
                          </apply>
                        </apply>
                        <apply>
                          <plus/>
                          <cn> 1 </cn>
                          <apply>
                            <divide/>
                            <ci> s_1073 </ci>
                            <ci> kmp_s_1073r_0232 </ci>
                          </apply>
                        </apply>
                        <apply>
                          <plus/>
                          <cn> 1 </cn>
                          <apply>
                            <divide/>
                            <ci> s_1207 </ci>
                            <ci> kmp_s_1207r_0232 </ci>
                          </apply>
                        </apply>
                      </apply>
                    </apply>
                    <cn> 1 </cn>
                  </apply>
                </apply>
              </apply>
              <ci> intracellular </ci>
            </apply>
          </lambda>
        </math>
      </functionDefinition>
      <functionDefinition id="function_53" name="Function for aspartate kinase">
        <math xmlns="http://www.w3.org/1998/Math/MathML">        
          <lambda>
            <bvar>
              <ci> Keq_r_0233 </ci>
            </bvar>
            <bvar>
              <ci> Vmax_r_0233 </ci>
            </bvar>
            <bvar>
              <ci> intracellular </ci>
            </bvar>
            <bvar>
              <ci> kmp_s_0301r_0233 </ci>
            </bvar>
            <bvar>
              <ci> kmp_s_0400r_0233 </ci>
            </bvar>
            <bvar>
              <ci> kms_s_0446r_0233 </ci>
            </bvar>
            <bvar>
              <ci> kms_s_0881r_0233 </ci>
            </bvar>
            <bvar>
              <ci> s_0301 </ci>
            </bvar>
            <bvar>
              <ci> s_0400 </ci>
            </bvar>
            <bvar>
              <ci> s_0446 </ci>
            </bvar>
            <bvar>
              <ci> s_0881 </ci>
            </bvar>
            <apply>
              <divide/>
              <apply>
                <times/>
                <ci> Vmax_r_0233 </ci>
                <apply>
                  <divide/>
                  <apply>
                    <times/>
                    <apply>
                      <power/>
                      <apply>
                        <divide/>
                        <cn> 1 </cn>
                        <ci> kms_s_0446r_0233 </ci>
                      </apply>
                      <cn> 1 </cn>
                    </apply>
                    <apply>
                      <power/>
                      <apply>
                        <divide/>
                        <cn> 1 </cn>
                        <ci> kms_s_0881r_0233 </ci>
                      </apply>
                      <cn> 1 </cn>
                    </apply>
                    <apply>
                      <minus/>
                      <apply>
                        <times/>
                        <apply>
                          <power/>
                          <ci> s_0446 </ci>
                          <cn> 1 </cn>
                        </apply>
                        <apply>
                          <power/>
                          <ci> s_0881 </ci>
                          <cn> 1 </cn>
                        </apply>
                      </apply>
                      <apply>
                        <divide/>
                        <apply>
                          <times/>
                          <apply>
                            <power/>
                            <ci> s_0301 </ci>
                            <cn> 1 </cn>
                          </apply>
                          <apply>
                            <power/>
                            <ci> s_0400 </ci>
                            <cn> 1 </cn>
                          </apply>
                        </apply>
                        <ci> Keq_r_0233 </ci>
                      </apply>
                    </apply>
                  </apply>
                  <apply>
                    <minus/>
                    <apply>
                      <plus/>
                      <apply>
                        <times/>
                        <apply>
                          <plus/>
                          <cn> 1 </cn>
                          <apply>
                            <divide/>
                            <ci> s_0446 </ci>
                            <ci> kms_s_0446r_0233 </ci>
                          </apply>
                        </apply>
                        <apply>
                          <plus/>
                          <cn> 1 </cn>
                          <apply>
                            <divide/>
                            <ci> s_0881 </ci>
                            <ci> kms_s_0881r_0233 </ci>
                          </apply>
                        </apply>
                      </apply>
                      <apply>
                        <times/>
                        <apply>
                          <plus/>
                          <cn> 1 </cn>
                          <apply>
                            <divide/>
                            <ci> s_0301 </ci>
                            <ci> kmp_s_0301r_0233 </ci>
                          </apply>
                        </apply>
                        <apply>
                          <plus/>
                          <cn> 1 </cn>
                          <apply>
                            <divide/>
                            <ci> s_0400 </ci>
                            <ci> kmp_s_0400r_0233 </ci>
                          </apply>
                        </apply>
                      </apply>
                    </apply>
                    <cn> 1 </cn>
                  </apply>
                </apply>
              </apply>
              <ci> intracellular </ci>
            </apply>
          </lambda>
        </math>
      </functionDefinition>
      <functionDefinition id="function_54" name="Function for aspartate transaminase">
        <math xmlns="http://www.w3.org/1998/Math/MathML">        
          <lambda>
            <bvar>
              <ci> Keq_r_0235 </ci>
            </bvar>
            <bvar>
              <ci> Vmax_r_0235 </ci>
            </bvar>
            <bvar>
              <ci> intracellular </ci>
            </bvar>
            <bvar>
              <ci> kmp_s_0185r_0235 </ci>
            </bvar>
            <bvar>
              <ci> kmp_s_0881r_0235 </ci>
            </bvar>
            <bvar>
              <ci> kms_s_0899r_0235 </ci>
            </bvar>
            <bvar>
              <ci> kms_s_1156r_0235 </ci>
            </bvar>
            <bvar>
              <ci> s_0185 </ci>
            </bvar>
            <bvar>
              <ci> s_0881 </ci>
            </bvar>
            <bvar>
              <ci> s_0899 </ci>
            </bvar>
            <bvar>
              <ci> s_1156 </ci>
            </bvar>
            <apply>
              <divide/>
              <apply>
                <times/>
                <ci> Vmax_r_0235 </ci>
                <apply>
                  <divide/>
                  <apply>
                    <times/>
                    <apply>
                      <power/>
                      <apply>
                        <divide/>
                        <cn> 1 </cn>
                        <ci> kms_s_0899r_0235 </ci>
                      </apply>
                      <cn> 1 </cn>
                    </apply>
                    <apply>
                      <power/>
                      <apply>
                        <divide/>
                        <cn> 1 </cn>
                        <ci> kms_s_1156r_0235 </ci>
                      </apply>
                      <cn> 1 </cn>
                    </apply>
                    <apply>
                      <minus/>
                      <apply>
                        <times/>
                        <apply>
                          <power/>
                          <ci> s_0899 </ci>
                          <cn> 1 </cn>
                        </apply>
                        <apply>
                          <power/>
                          <ci> s_1156 </ci>
                          <cn> 1 </cn>
                        </apply>
                      </apply>
                      <apply>
                        <divide/>
                        <apply>
                          <times/>
                          <apply>
                            <power/>
                            <ci> s_0185 </ci>
                            <cn> 1 </cn>
                          </apply>
                          <apply>
                            <power/>
                            <ci> s_0881 </ci>
                            <cn> 1 </cn>
                          </apply>
                        </apply>
                        <ci> Keq_r_0235 </ci>
                      </apply>
                    </apply>
                  </apply>
                  <apply>
                    <minus/>
                    <apply>
                      <plus/>
                      <apply>
                        <times/>
                        <apply>
                          <plus/>
                          <cn> 1 </cn>
                          <apply>
                            <divide/>
                            <ci> s_0899 </ci>
                            <ci> kms_s_0899r_0235 </ci>
                          </apply>
                        </apply>
                        <apply>
                          <plus/>
                          <cn> 1 </cn>
                          <apply>
                            <divide/>
                            <ci> s_1156 </ci>
                            <ci> kms_s_1156r_0235 </ci>
                          </apply>
                        </apply>
                      </apply>
                      <apply>
                        <times/>
                        <apply>
                          <plus/>
                          <cn> 1 </cn>
                          <apply>
                            <divide/>
                            <ci> s_0185 </ci>
                            <ci> kmp_s_0185r_0235 </ci>
                          </apply>
                        </apply>
                        <apply>
                          <plus/>
                          <cn> 1 </cn>
                          <apply>
                            <divide/>
                            <ci> s_0881 </ci>
                            <ci> kmp_s_0881r_0235 </ci>
                          </apply>
                        </apply>
                      </apply>
                    </apply>
                    <cn> 1 </cn>
                  </apply>
                </apply>
              </apply>
              <ci> intracellular </ci>
            </apply>
          </lambda>
        </math>
      </functionDefinition>
      <functionDefinition id="function_55" name="Function for aspartate-semialdehyde dehydrogenase">
        <math xmlns="http://www.w3.org/1998/Math/MathML">        
          <lambda>
            <bvar>
              <ci> Keq_r_0238 </ci>
            </bvar>
            <bvar>
              <ci> Vmax_r_0238 </ci>
            </bvar>
            <bvar>
              <ci> intracellular </ci>
            </bvar>
            <bvar>
              <ci> kmp_s_0886r_0238 </ci>
            </bvar>
            <bvar>
              <ci> kmp_s_1091r_0238 </ci>
            </bvar>
            <bvar>
              <ci> kmp_s_1207r_0238 </ci>
            </bvar>
            <bvar>
              <ci> kms_s_0301r_0238 </ci>
            </bvar>
            <bvar>
              <ci> kms_s_0763_br_0238 </ci>
            </bvar>
            <bvar>
              <ci> kms_s_1096r_0238 </ci>
            </bvar>
            <bvar>
              <ci> s_0301 </ci>
            </bvar>
            <bvar>
              <ci> s_0763_b </ci>
            </bvar>
            <bvar>
              <ci> s_0886 </ci>
            </bvar>
            <bvar>
              <ci> s_1091 </ci>
            </bvar>
            <bvar>
              <ci> s_1096 </ci>
            </bvar>
            <bvar>
              <ci> s_1207 </ci>
            </bvar>
            <apply>
              <divide/>
              <apply>
                <times/>
                <ci> Vmax_r_0238 </ci>
                <apply>
                  <divide/>
                  <apply>
                    <times/>
                    <apply>
                      <power/>
                      <apply>
                        <divide/>
                        <cn> 1 </cn>
                        <ci> kms_s_0301r_0238 </ci>
                      </apply>
                      <cn> 1 </cn>
                    </apply>
                    <apply>
                      <power/>
                      <apply>
                        <divide/>
                        <cn> 1 </cn>
                        <ci> kms_s_0763_br_0238 </ci>
                      </apply>
                      <cn> 1 </cn>
                    </apply>
                    <apply>
                      <power/>
                      <apply>
                        <divide/>
                        <cn> 1 </cn>
                        <ci> kms_s_1096r_0238 </ci>
                      </apply>
                      <cn> 1 </cn>
                    </apply>
                    <apply>
                      <minus/>
                      <apply>
                        <times/>
                        <apply>
                          <power/>
                          <ci> s_0301 </ci>
                          <cn> 1 </cn>
                        </apply>
                        <apply>
                          <power/>
                          <ci> s_0763_b </ci>
                          <cn> 1 </cn>
                        </apply>
                        <apply>
                          <power/>
                          <ci> s_1096 </ci>
                          <cn> 1 </cn>
                        </apply>
                      </apply>
                      <apply>
                        <divide/>
                        <apply>
                          <times/>
                          <apply>
                            <power/>
                            <ci> s_0886 </ci>
                            <cn> 1 </cn>
                          </apply>
                          <apply>
                            <power/>
                            <ci> s_1091 </ci>
                            <cn> 1 </cn>
                          </apply>
                          <apply>
                            <power/>
                            <ci> s_1207 </ci>
                            <cn> 1 </cn>
                          </apply>
                        </apply>
                        <ci> Keq_r_0238 </ci>
                      </apply>
                    </apply>
                  </apply>
                  <apply>
                    <minus/>
                    <apply>
                      <plus/>
                      <apply>
                        <times/>
                        <apply>
                          <plus/>
                          <cn> 1 </cn>
                          <apply>
                            <divide/>
                            <ci> s_0301 </ci>
                            <ci> kms_s_0301r_0238 </ci>
                          </apply>
                        </apply>
                        <apply>
                          <plus/>
                          <cn> 1 </cn>
                          <apply>
                            <divide/>
                            <ci> s_0763_b </ci>
                            <ci> kms_s_0763_br_0238 </ci>
                          </apply>
                        </apply>
                        <apply>
                          <plus/>
                          <cn> 1 </cn>
                          <apply>
                            <divide/>
                            <ci> s_1096 </ci>
                            <ci> kms_s_1096r_0238 </ci>
                          </apply>
                        </apply>
                      </apply>
                      <apply>
                        <times/>
                        <apply>
                          <plus/>
                          <cn> 1 </cn>
                          <apply>
                            <divide/>
                            <ci> s_0886 </ci>
                            <ci> kmp_s_0886r_0238 </ci>
                          </apply>
                        </apply>
                        <apply>
                          <plus/>
                          <cn> 1 </cn>
                          <apply>
                            <divide/>
                            <ci> s_1091 </ci>
                            <ci> kmp_s_1091r_0238 </ci>
                          </apply>
                        </apply>
                        <apply>
                          <plus/>
                          <cn> 1 </cn>
                          <apply>
                            <divide/>
                            <ci> s_1207 </ci>
                            <ci> kmp_s_1207r_0238 </ci>
                          </apply>
                        </apply>
                      </apply>
                    </apply>
                    <cn> 1 </cn>
                  </apply>
                </apply>
              </apply>
              <ci> intracellular </ci>
            </apply>
          </lambda>
        </math>
      </functionDefinition>
      <functionDefinition id="function_56" name="Function for ATP phosphoribosyltransferase">
        <math xmlns="http://www.w3.org/1998/Math/MathML">        
          <lambda>
            <bvar>
              <ci> Keq_r_0245 </ci>
            </bvar>
            <bvar>
              <ci> Vmax_r_0245 </ci>
            </bvar>
            <bvar>
              <ci> intracellular </ci>
            </bvar>
            <bvar>
              <ci> kmp_s_0334r_0245 </ci>
            </bvar>
            <bvar>
              <ci> kmp_s_0605r_0245 </ci>
            </bvar>
            <bvar>
              <ci> kms_s_0331r_0245 </ci>
            </bvar>
            <bvar>
              <ci> kms_s_0446r_0245 </ci>
            </bvar>
            <bvar>
              <ci> s_0331 </ci>
            </bvar>
            <bvar>
              <ci> s_0334 </ci>
            </bvar>
            <bvar>
              <ci> s_0446 </ci>
            </bvar>
            <bvar>
              <ci> s_0605 </ci>
            </bvar>
            <apply>
              <divide/>
              <apply>
                <times/>
                <ci> Vmax_r_0245 </ci>
                <apply>
                  <divide/>
                  <apply>
                    <times/>
                    <apply>
                      <power/>
                      <apply>
                        <divide/>
                        <cn> 1 </cn>
                        <ci> kms_s_0331r_0245 </ci>
                      </apply>
                      <cn> 1 </cn>
                    </apply>
                    <apply>
                      <power/>
                      <apply>
                        <divide/>
                        <cn> 1 </cn>
                        <ci> kms_s_0446r_0245 </ci>
                      </apply>
                      <cn> 1 </cn>
                    </apply>
                    <apply>
                      <minus/>
                      <apply>
                        <times/>
                        <apply>
                          <power/>
                          <ci> s_0331 </ci>
                          <cn> 1 </cn>
                        </apply>
                        <apply>
                          <power/>
                          <ci> s_0446 </ci>
                          <cn> 1 </cn>
                        </apply>
                      </apply>
                      <apply>
                        <divide/>
                        <apply>
                          <times/>
                          <apply>
                            <power/>
                            <ci> s_0334 </ci>
                            <cn> 1 </cn>
                          </apply>
                          <apply>
                            <power/>
                            <ci> s_0605 </ci>
                            <cn> 1 </cn>
                          </apply>
                        </apply>
                        <ci> Keq_r_0245 </ci>
                      </apply>
                    </apply>
                  </apply>
                  <apply>
                    <minus/>
                    <apply>
                      <plus/>
                      <apply>
                        <times/>
                        <apply>
                          <plus/>
                          <cn> 1 </cn>
                          <apply>
                            <divide/>
                            <ci> s_0331 </ci>
                            <ci> kms_s_0331r_0245 </ci>
                          </apply>
                        </apply>
                        <apply>
                          <plus/>
                          <cn> 1 </cn>
                          <apply>
                            <divide/>
                            <ci> s_0446 </ci>
                            <ci> kms_s_0446r_0245 </ci>
                          </apply>
                        </apply>
                      </apply>
                      <apply>
                        <times/>
                        <apply>
                          <plus/>
                          <cn> 1 </cn>
                          <apply>
                            <divide/>
                            <ci> s_0334 </ci>
                            <ci> kmp_s_0334r_0245 </ci>
                          </apply>
                        </apply>
                        <apply>
                          <plus/>
                          <cn> 1 </cn>
                          <apply>
                            <divide/>
                            <ci> s_0605 </ci>
                            <ci> kmp_s_0605r_0245 </ci>
                          </apply>
                        </apply>
                      </apply>
                    </apply>
                    <cn> 1 </cn>
                  </apply>
                </apply>
              </apply>
              <ci> intracellular </ci>
            </apply>
          </lambda>
        </math>
      </functionDefinition>
      <functionDefinition id="function_57" name="Function for ATP synthase">
        <math xmlns="http://www.w3.org/1998/Math/MathML">        
          <lambda>
            <bvar>
              <ci> Keq_r_0246 </ci>
            </bvar>
            <bvar>
              <ci> Vmax_r_0246 </ci>
            </bvar>
            <bvar>
              <ci> intracellular </ci>
            </bvar>
            <bvar>
              <ci> kmp_s_0446r_0246 </ci>
            </bvar>
            <bvar>
              <ci> kmp_s_0763_br_0246 </ci>
            </bvar>
            <bvar>
              <ci> kmp_s_1434_br_0246 </ci>
            </bvar>
            <bvar>
              <ci> kms_s_0400r_0246 </ci>
            </bvar>
            <bvar>
              <ci> kms_s_0763_br_0246 </ci>
            </bvar>
            <bvar>
              <ci> kms_s_1207r_0246 </ci>
            </bvar>
            <bvar>
              <ci> s_0400 </ci>
            </bvar>
            <bvar>
              <ci> s_0446 </ci>
            </bvar>
            <bvar>
              <ci> s_0763_b </ci>
            </bvar>
            <bvar>
              <ci> s_1207 </ci>
            </bvar>
            <bvar>
              <ci> s_1434_b </ci>
            </bvar>
            <apply>
              <divide/>
              <apply>
                <times/>
                <ci> Vmax_r_0246 </ci>
                <apply>
                  <divide/>
                  <apply>
                    <times/>
                    <apply>
                      <power/>
                      <apply>
                        <divide/>
                        <cn> 1 </cn>
                        <ci> kms_s_0400r_0246 </ci>
                      </apply>
                      <cn> 1 </cn>
                    </apply>
                    <apply>
                      <power/>
                      <apply>
                        <divide/>
                        <cn> 1 </cn>
                        <ci> kms_s_0763_br_0246 </ci>
                      </apply>
                      <cn> 3 </cn>
                    </apply>
                    <apply>
                      <power/>
                      <apply>
                        <divide/>
                        <cn> 1 </cn>
                        <ci> kms_s_1207r_0246 </ci>
                      </apply>
                      <cn> 1 </cn>
                    </apply>
                    <apply>
                      <minus/>
                      <apply>
                        <times/>
                        <apply>
                          <power/>
                          <ci> s_0400 </ci>
                          <cn> 1 </cn>
                        </apply>
                        <apply>
                          <power/>
                          <ci> s_0763_b </ci>
                          <cn> 3 </cn>
                        </apply>
                        <apply>
                          <power/>
                          <ci> s_1207 </ci>
                          <cn> 1 </cn>
                        </apply>
                      </apply>
                      <apply>
                        <divide/>
                        <apply>
                          <times/>
                          <apply>
                            <power/>
                            <ci> s_0446 </ci>
                            <cn> 1 </cn>
                          </apply>
                          <apply>
                            <power/>
                            <ci> s_0763_b </ci>
                            <cn> 2 </cn>
                          </apply>
                          <apply>
                            <power/>
                            <ci> s_1434_b </ci>
                            <cn> 1 </cn>
                          </apply>
                        </apply>
                        <ci> Keq_r_0246 </ci>
                      </apply>
                    </apply>
                  </apply>
                  <apply>
                    <minus/>
                    <apply>
                      <plus/>
                      <apply>
                        <times/>
                        <apply>
                          <plus/>
                          <cn> 1 </cn>
                          <apply>
                            <divide/>
                            <ci> s_0400 </ci>
                            <ci> kms_s_0400r_0246 </ci>
                          </apply>
                        </apply>
                        <apply>
                          <plus/>
                          <cn> 1 </cn>
                          <apply>
                            <divide/>
                            <ci> s_0763_b </ci>
                            <ci> kms_s_0763_br_0246 </ci>
                          </apply>
                        </apply>
                        <apply>
                          <plus/>
                          <cn> 1 </cn>
                          <apply>
                            <divide/>
                            <ci> s_1207 </ci>
                            <ci> kms_s_1207r_0246 </ci>
                          </apply>
                        </apply>
                      </apply>
                      <apply>
                        <times/>
                        <apply>
                          <plus/>
                          <cn> 1 </cn>
                          <apply>
                            <divide/>
                            <ci> s_0446 </ci>
                            <ci> kmp_s_0446r_0246 </ci>
                          </apply>
                        </apply>
                        <apply>
                          <plus/>
                          <cn> 1 </cn>
                          <apply>
                            <divide/>
                            <ci> s_0763_b </ci>
                            <ci> kmp_s_0763_br_0246 </ci>
                          </apply>
                        </apply>
                        <apply>
                          <plus/>
                          <cn> 1 </cn>
                          <apply>
                            <divide/>
                            <ci> s_1434_b </ci>
                            <ci> kmp_s_1434_br_0246 </ci>
                          </apply>
                        </apply>
                      </apply>
                    </apply>
                    <cn> 1 </cn>
                  </apply>
                </apply>
              </apply>
              <ci> intracellular </ci>
            </apply>
          </lambda>
        </math>
      </functionDefinition>
      <functionDefinition id="function_1" name="Function for 1,3-beta-glucan synthase">
        <math xmlns="http://www.w3.org/1998/Math/MathML">        
          <lambda>
            <bvar>
              <ci> Keq_r_0005 </ci>
            </bvar>
            <bvar>
              <ci> Vmax_r_0005 </ci>
            </bvar>
            <bvar>
              <ci> intracellular </ci>
            </bvar>
            <bvar>
              <ci> kmp_s_0001r_0005 </ci>
            </bvar>
            <bvar>
              <ci> kmp_s_0763_br_0005 </ci>
            </bvar>
            <bvar>
              <ci> kmp_s_1411r_0005 </ci>
            </bvar>
            <bvar>
              <ci> kms_s_1415r_0005 </ci>
            </bvar>
            <bvar>
              <ci> s_0001 </ci>
            </bvar>
            <bvar>
              <ci> s_0763_b </ci>
            </bvar>
            <bvar>
              <ci> s_1411 </ci>
            </bvar>
            <bvar>
              <ci> s_1415 </ci>
            </bvar>
            <apply>
              <divide/>
              <apply>
                <times/>
                <ci> Vmax_r_0005 </ci>
                <apply>
                  <divide/>
                  <apply>
                    <times/>
                    <apply>
                      <power/>
                      <apply>
                        <divide/>
                        <cn> 1 </cn>
                        <ci> kms_s_1415r_0005 </ci>
                      </apply>
                      <cn> 1 </cn>
                    </apply>
                    <apply>
                      <minus/>
                      <apply>
                        <power/>
                        <ci> s_1415 </ci>
                        <cn> 1 </cn>
                      </apply>
                      <apply>
                        <divide/>
                        <apply>
                          <times/>
                          <apply>
                            <power/>
                            <ci> s_0001 </ci>
                            <cn> 1 </cn>
                          </apply>
                          <apply>
                            <power/>
                            <ci> s_0763_b </ci>
                            <cn> 1 </cn>
                          </apply>
                          <apply>
                            <power/>
                            <ci> s_1411 </ci>
                            <cn> 1 </cn>
                          </apply>
                        </apply>
                        <ci> Keq_r_0005 </ci>
                      </apply>
                    </apply>
                  </apply>
                  <apply>
                    <minus/>
                    <apply>
                      <plus/>
                      <cn> 1 </cn>
                      <apply>
                        <divide/>
                        <ci> s_1415 </ci>
                        <ci> kms_s_1415r_0005 </ci>
                      </apply>
                      <apply>
                        <times/>
                        <apply>
                          <plus/>
                          <cn> 1 </cn>
                          <apply>
                            <divide/>
                            <ci> s_0001 </ci>
                            <ci> kmp_s_0001r_0005 </ci>
                          </apply>
                        </apply>
                        <apply>
                          <plus/>
                          <cn> 1 </cn>
                          <apply>
                            <divide/>
                            <ci> s_0763_b </ci>
                            <ci> kmp_s_0763_br_0005 </ci>
                          </apply>
                        </apply>
                        <apply>
                          <plus/>
                          <cn> 1 </cn>
                          <apply>
                            <divide/>
                            <ci> s_1411 </ci>
                            <ci> kmp_s_1411r_0005 </ci>
                          </apply>
                        </apply>
                      </apply>
                    </apply>
                    <cn> 1 </cn>
                  </apply>
                </apply>
              </apply>
              <ci> intracellular </ci>
            </apply>
          </lambda>
        </math>
      </functionDefinition>
      <functionDefinition id="function_2" name="Function for 1,4-alpha-glucan branching enzyme">
        <math xmlns="http://www.w3.org/1998/Math/MathML">        
          <lambda>
            <bvar>
              <ci> Keq_r_0006 </ci>
            </bvar>
            <bvar>
              <ci> Vmax_r_0006 </ci>
            </bvar>
            <bvar>
              <ci> intracellular </ci>
            </bvar>
            <bvar>
              <ci> kmp_s_0743r_0006 </ci>
            </bvar>
            <bvar>
              <ci> kmp_s_1434_br_0006 </ci>
            </bvar>
            <bvar>
              <ci> kms_s_0438r_0006 </ci>
            </bvar>
            <bvar>
              <ci> s_0438 </ci>
            </bvar>
            <bvar>
              <ci> s_0743 </ci>
            </bvar>
            <bvar>
              <ci> s_1434_b </ci>
            </bvar>
            <apply>
              <divide/>
              <apply>
                <times/>
                <ci> Vmax_r_0006 </ci>
                <apply>
                  <divide/>
                  <apply>
                    <times/>
                    <apply>
                      <power/>
                      <apply>
                        <divide/>
                        <cn> 1 </cn>
                        <ci> kms_s_0438r_0006 </ci>
                      </apply>
                      <cn> 1 </cn>
                    </apply>
                    <apply>
                      <minus/>
                      <apply>
                        <power/>
                        <ci> s_0438 </ci>
                        <cn> 1 </cn>
                      </apply>
                      <apply>
                        <divide/>
                        <apply>
                          <times/>
                          <apply>
                            <power/>
                            <ci> s_0743 </ci>
                            <cn> 1 </cn>
                          </apply>
                          <apply>
                            <power/>
                            <ci> s_1434_b </ci>
                            <cn> 1 </cn>
                          </apply>
                        </apply>
                        <ci> Keq_r_0006 </ci>
                      </apply>
                    </apply>
                  </apply>
                  <apply>
                    <minus/>
                    <apply>
                      <plus/>
                      <cn> 1 </cn>
                      <apply>
                        <divide/>
                        <ci> s_0438 </ci>
                        <ci> kms_s_0438r_0006 </ci>
                      </apply>
                      <apply>
                        <times/>
                        <apply>
                          <plus/>
                          <cn> 1 </cn>
                          <apply>
                            <divide/>
                            <ci> s_0743 </ci>
                            <ci> kmp_s_0743r_0006 </ci>
                          </apply>
                        </apply>
                        <apply>
                          <plus/>
                          <cn> 1 </cn>
                          <apply>
                            <divide/>
                            <ci> s_1434_b </ci>
                            <ci> kmp_s_1434_br_0006 </ci>
                          </apply>
                        </apply>
                      </apply>
                    </apply>
                    <cn> 1 </cn>
                  </apply>
                </apply>
              </apply>
              <ci> intracellular </ci>
            </apply>
          </lambda>
        </math>
      </functionDefinition>
      <functionDefinition id="function_3" name="Function for 1-(5-phosphoribosyl)-5-[(5-phosphoribosylamino)methylideneamino)imidazole-4-carboxamide isomerase">
        <math xmlns="http://www.w3.org/1998/Math/MathML">        
          <lambda>
            <bvar>
              <ci> Keq_r_0008 </ci>
            </bvar>
            <bvar>
              <ci> Vmax_r_0008 </ci>
            </bvar>
            <bvar>
              <ci> intracellular </ci>
            </bvar>
            <bvar>
              <ci> kmp_s_0315r_0008 </ci>
            </bvar>
            <bvar>
              <ci> kms_s_0079r_0008 </ci>
            </bvar>
            <bvar>
              <ci> s_0079 </ci>
            </bvar>
            <bvar>
              <ci> s_0315 </ci>
            </bvar>
            <apply>
              <divide/>
              <apply>
                <times/>
                <ci> Vmax_r_0008 </ci>
                <apply>
                  <divide/>
                  <apply>
                    <times/>
                    <apply>
                      <power/>
                      <apply>
                        <divide/>
                        <cn> 1 </cn>
                        <ci> kms_s_0079r_0008 </ci>
                      </apply>
                      <cn> 1 </cn>
                    </apply>
                    <apply>
                      <minus/>
                      <apply>
                        <power/>
                        <ci> s_0079 </ci>
                        <cn> 1 </cn>
                      </apply>
                      <apply>
                        <divide/>
                        <apply>
                          <power/>
                          <ci> s_0315 </ci>
                          <cn> 1 </cn>
                        </apply>
                        <ci> Keq_r_0008 </ci>
                      </apply>
                    </apply>
                  </apply>
                  <apply>
                    <minus/>
                    <apply>
                      <plus/>
                      <cn> 1 </cn>
                      <apply>
                        <divide/>
                        <ci> s_0079 </ci>
                        <ci> kms_s_0079r_0008 </ci>
                      </apply>
                      <cn> 1 </cn>
                      <apply>
                        <divide/>
                        <ci> s_0315 </ci>
                        <ci> kmp_s_0315r_0008 </ci>
                      </apply>
                    </apply>
                    <cn> 1 </cn>
                  </apply>
                </apply>
              </apply>
              <ci> intracellular </ci>
            </apply>
          </lambda>
        </math>
      </functionDefinition>
      <functionDefinition id="function_4" name="Function for 1-acyl-sn-gylcerol-3-phosphate acyltransferase">
        <math xmlns="http://www.w3.org/1998/Math/MathML">        
          <lambda>
            <bvar>
              <ci> Keq_r_0009 </ci>
            </bvar>
            <bvar>
              <ci> Vmax_r_0009 </ci>
            </bvar>
            <bvar>
              <ci> intracellular </ci>
            </bvar>
            <bvar>
              <ci> kmp_s_0514r_0009 </ci>
            </bvar>
            <bvar>
              <ci> kmp_s_0763_br_0009 </ci>
            </bvar>
            <bvar>
              <ci> kmp_s_1215r_0009 </ci>
            </bvar>
            <bvar>
              <ci> kms_s_0083r_0009 </ci>
            </bvar>
            <bvar>
              <ci> kms_s_0386r_0009 </ci>
            </bvar>
            <bvar>
              <ci> s_0083 </ci>
            </bvar>
            <bvar>
              <ci> s_0386 </ci>
            </bvar>
            <bvar>
              <ci> s_0514 </ci>
            </bvar>
            <bvar>
              <ci> s_0763_b </ci>
            </bvar>
            <bvar>
              <ci> s_1215 </ci>
            </bvar>
            <apply>
              <divide/>
              <apply>
                <times/>
                <ci> Vmax_r_0009 </ci>
                <apply>
                  <divide/>
                  <apply>
                    <times/>
                    <apply>
                      <power/>
                      <apply>
                        <divide/>
                        <cn> 1 </cn>
                        <ci> kms_s_0083r_0009 </ci>
                      </apply>
                      <cn> 1 </cn>
                    </apply>
                    <apply>
                      <power/>
                      <apply>
                        <divide/>
                        <cn> 1 </cn>
                        <ci> kms_s_0386r_0009 </ci>
                      </apply>
                      <cn> 1 </cn>
                    </apply>
                    <apply>
                      <minus/>
                      <apply>
                        <times/>
                        <apply>
                          <power/>
                          <ci> s_0083 </ci>
                          <cn> 1 </cn>
                        </apply>
                        <apply>
                          <power/>
                          <ci> s_0386 </ci>
                          <cn> 1 </cn>
                        </apply>
                      </apply>
                      <apply>
                        <divide/>
                        <apply>
                          <times/>
                          <apply>
                            <power/>
                            <ci> s_0514 </ci>
                            <cn> 1 </cn>
                          </apply>
                          <apply>
                            <power/>
                            <ci> s_0763_b </ci>
                            <cn> 4 </cn>
                          </apply>
                          <apply>
                            <power/>
                            <ci> s_1215 </ci>
                            <cn> 1 </cn>
                          </apply>
                        </apply>
                        <ci> Keq_r_0009 </ci>
                      </apply>
                    </apply>
                  </apply>
                  <apply>
                    <minus/>
                    <apply>
                      <plus/>
                      <apply>
                        <times/>
                        <apply>
                          <plus/>
                          <cn> 1 </cn>
                          <apply>
                            <divide/>
                            <ci> s_0083 </ci>
                            <ci> kms_s_0083r_0009 </ci>
                          </apply>
                        </apply>
                        <apply>
                          <plus/>
                          <cn> 1 </cn>
                          <apply>
                            <divide/>
                            <ci> s_0386 </ci>
                            <ci> kms_s_0386r_0009 </ci>
                          </apply>
                        </apply>
                      </apply>
                      <apply>
                        <times/>
                        <apply>
                          <plus/>
                          <cn> 1 </cn>
                          <apply>
                            <divide/>
                            <ci> s_0514 </ci>
                            <ci> kmp_s_0514r_0009 </ci>
                          </apply>
                        </apply>
                        <apply>
                          <plus/>
                          <cn> 1 </cn>
                          <apply>
                            <divide/>
                            <ci> s_0763_b </ci>
                            <ci> kmp_s_0763_br_0009 </ci>
                          </apply>
                        </apply>
                        <apply>
                          <plus/>
                          <cn> 1 </cn>
                          <apply>
                            <divide/>
                            <ci> s_1215 </ci>
                            <ci> kmp_s_1215r_0009 </ci>
                          </apply>
                        </apply>
                      </apply>
                    </apply>
                    <cn> 1 </cn>
                  </apply>
                </apply>
              </apply>
              <ci> intracellular </ci>
            </apply>
          </lambda>
        </math>
      </functionDefinition>
      <functionDefinition id="function_5" name="Function for 2,5-diamino-6-ribitylamino-4(3H)-pyrimidinone 5'-phosphate deaminase">
        <math xmlns="http://www.w3.org/1998/Math/MathML">        
          <lambda>
            <bvar>
              <ci> Keq_r_0014 </ci>
            </bvar>
            <bvar>
              <ci> Vmax_r_0014 </ci>
            </bvar>
            <bvar>
              <ci> intracellular </ci>
            </bvar>
            <bvar>
              <ci> kmp_s_0319r_0014 </ci>
            </bvar>
            <bvar>
              <ci> kmp_s_0430r_0014 </ci>
            </bvar>
            <bvar>
              <ci> kms_s_0146r_0014 </ci>
            </bvar>
            <bvar>
              <ci> kms_s_0763_br_0014 </ci>
            </bvar>
            <bvar>
              <ci> kms_s_1434_br_0014 </ci>
            </bvar>
            <bvar>
              <ci> s_0146 </ci>
            </bvar>
            <bvar>
              <ci> s_0319 </ci>
            </bvar>
            <bvar>
              <ci> s_0430 </ci>
            </bvar>
            <bvar>
              <ci> s_0763_b </ci>
            </bvar>
            <bvar>
              <ci> s_1434_b </ci>
            </bvar>
            <apply>
              <divide/>
              <apply>
                <times/>
                <ci> Vmax_r_0014 </ci>
                <apply>
                  <divide/>
                  <apply>
                    <times/>
                    <apply>
                      <power/>
                      <apply>
                        <divide/>
                        <cn> 1 </cn>
                        <ci> kms_s_0146r_0014 </ci>
                      </apply>
                      <cn> 1 </cn>
                    </apply>
                    <apply>
                      <power/>
                      <apply>
                        <divide/>
                        <cn> 1 </cn>
                        <ci> kms_s_0763_br_0014 </ci>
                      </apply>
                      <cn> 1 </cn>
                    </apply>
                    <apply>
                      <power/>
                      <apply>
                        <divide/>
                        <cn> 1 </cn>
                        <ci> kms_s_1434_br_0014 </ci>
                      </apply>
                      <cn> 1 </cn>
                    </apply>
                    <apply>
                      <minus/>
                      <apply>
                        <times/>
                        <apply>
                          <power/>
                          <ci> s_0146 </ci>
                          <cn> 1 </cn>
                        </apply>
                        <apply>
                          <power/>
                          <ci> s_0763_b </ci>
                          <cn> 1 </cn>
                        </apply>
                        <apply>
                          <power/>
                          <ci> s_1434_b </ci>
                          <cn> 1 </cn>
                        </apply>
                      </apply>
                      <apply>
                        <divide/>
                        <apply>
                          <times/>
                          <apply>
                            <power/>
                            <ci> s_0319 </ci>
                            <cn> 1 </cn>
                          </apply>
                          <apply>
                            <power/>
                            <ci> s_0430 </ci>
                            <cn> 1 </cn>
                          </apply>
                        </apply>
                        <ci> Keq_r_0014 </ci>
                      </apply>
                    </apply>
                  </apply>
                  <apply>
                    <minus/>
                    <apply>
                      <plus/>
                      <apply>
                        <times/>
                        <apply>
                          <plus/>
                          <cn> 1 </cn>
                          <apply>
                            <divide/>
                            <ci> s_0146 </ci>
                            <ci> kms_s_0146r_0014 </ci>
                          </apply>
                        </apply>
                        <apply>
                          <plus/>
                          <cn> 1 </cn>
                          <apply>
                            <divide/>
                            <ci> s_0763_b </ci>
                            <ci> kms_s_0763_br_0014 </ci>
                          </apply>
                        </apply>
                        <apply>
                          <plus/>
                          <cn> 1 </cn>
                          <apply>
                            <divide/>
                            <ci> s_1434_b </ci>
                            <ci> kms_s_1434_br_0014 </ci>
                          </apply>
                        </apply>
                      </apply>
                      <apply>
                        <times/>
                        <apply>
                          <plus/>
                          <cn> 1 </cn>
                          <apply>
                            <divide/>
                            <ci> s_0319 </ci>
                            <ci> kmp_s_0319r_0014 </ci>
                          </apply>
                        </apply>
                        <apply>
                          <plus/>
                          <cn> 1 </cn>
                          <apply>
                            <divide/>
                            <ci> s_0430 </ci>
                            <ci> kmp_s_0430r_0014 </ci>
                          </apply>
                        </apply>
                      </apply>
                    </apply>
                    <cn> 1 </cn>
                  </apply>
                </apply>
              </apply>
              <ci> intracellular </ci>
            </apply>
          </lambda>
        </math>
      </functionDefinition>
      <functionDefinition id="function_6" name="Function for 2,5-diamino-6-ribosylamino-4(3H)-pyrimidinone 5'-phosphate reductase (NADPH)">
        <math xmlns="http://www.w3.org/1998/Math/MathML">        
          <lambda>
            <bvar>
              <ci> Keq_r_0015 </ci>
            </bvar>
            <bvar>
              <ci> Vmax_r_0015 </ci>
            </bvar>
            <bvar>
              <ci> intracellular </ci>
            </bvar>
            <bvar>
              <ci> kmp_s_0146r_0015 </ci>
            </bvar>
            <bvar>
              <ci> kmp_s_1091r_0015 </ci>
            </bvar>
            <bvar>
              <ci> kms_s_0145r_0015 </ci>
            </bvar>
            <bvar>
              <ci> kms_s_0763_br_0015 </ci>
            </bvar>
            <bvar>
              <ci> kms_s_1096r_0015 </ci>
            </bvar>
            <bvar>
              <ci> s_0145 </ci>
            </bvar>
            <bvar>
              <ci> s_0146 </ci>
            </bvar>
            <bvar>
              <ci> s_0763_b </ci>
            </bvar>
            <bvar>
              <ci> s_1091 </ci>
            </bvar>
            <bvar>
              <ci> s_1096 </ci>
            </bvar>
            <apply>
              <divide/>
              <apply>
                <times/>
                <ci> Vmax_r_0015 </ci>
                <apply>
                  <divide/>
                  <apply>
                    <times/>
                    <apply>
                      <power/>
                      <apply>
                        <divide/>
                        <cn> 1 </cn>
                        <ci> kms_s_0145r_0015 </ci>
                      </apply>
                      <cn> 1 </cn>
                    </apply>
                    <apply>
                      <power/>
                      <apply>
                        <divide/>
                        <cn> 1 </cn>
                        <ci> kms_s_0763_br_0015 </ci>
                      </apply>
                      <cn> 1 </cn>
                    </apply>
                    <apply>
                      <power/>
                      <apply>
                        <divide/>
                        <cn> 1 </cn>
                        <ci> kms_s_1096r_0015 </ci>
                      </apply>
                      <cn> 1 </cn>
                    </apply>
                    <apply>
                      <minus/>
                      <apply>
                        <times/>
                        <apply>
                          <power/>
                          <ci> s_0145 </ci>
                          <cn> 1 </cn>
                        </apply>
                        <apply>
                          <power/>
                          <ci> s_0763_b </ci>
                          <cn> 1 </cn>
                        </apply>
                        <apply>
                          <power/>
                          <ci> s_1096 </ci>
                          <cn> 1 </cn>
                        </apply>
                      </apply>
                      <apply>
                        <divide/>
                        <apply>
                          <times/>
                          <apply>
                            <power/>
                            <ci> s_0146 </ci>
                            <cn> 1 </cn>
                          </apply>
                          <apply>
                            <power/>
                            <ci> s_1091 </ci>
                            <cn> 1 </cn>
                          </apply>
                        </apply>
                        <ci> Keq_r_0015 </ci>
                      </apply>
                    </apply>
                  </apply>
                  <apply>
                    <minus/>
                    <apply>
                      <plus/>
                      <apply>
                        <times/>
                        <apply>
                          <plus/>
                          <cn> 1 </cn>
                          <apply>
                            <divide/>
                            <ci> s_0145 </ci>
                            <ci> kms_s_0145r_0015 </ci>
                          </apply>
                        </apply>
                        <apply>
                          <plus/>
                          <cn> 1 </cn>
                          <apply>
                            <divide/>
                            <ci> s_0763_b </ci>
                            <ci> kms_s_0763_br_0015 </ci>
                          </apply>
                        </apply>
                        <apply>
                          <plus/>
                          <cn> 1 </cn>
                          <apply>
                            <divide/>
                            <ci> s_1096 </ci>
                            <ci> kms_s_1096r_0015 </ci>
                          </apply>
                        </apply>
                      </apply>
                      <apply>
                        <times/>
                        <apply>
                          <plus/>
                          <cn> 1 </cn>
                          <apply>
                            <divide/>
                            <ci> s_0146 </ci>
                            <ci> kmp_s_0146r_0015 </ci>
                          </apply>
                        </apply>
                        <apply>
                          <plus/>
                          <cn> 1 </cn>
                          <apply>
                            <divide/>
                            <ci> s_1091 </ci>
                            <ci> kmp_s_1091r_0015 </ci>
                          </apply>
                        </apply>
                      </apply>
                    </apply>
                    <cn> 1 </cn>
                  </apply>
                </apply>
              </apply>
              <ci> intracellular </ci>
            </apply>
          </lambda>
        </math>
      </functionDefinition>
      <functionDefinition id="function_7" name="Function for 2-aceto-2-hydroxybutanoate synthase">
        <math xmlns="http://www.w3.org/1998/Math/MathML">        
          <lambda>
            <bvar>
              <ci> Keq_r_0016 </ci>
            </bvar>
            <bvar>
              <ci> Vmax_r_0016 </ci>
            </bvar>
            <bvar>
              <ci> intracellular </ci>
            </bvar>
            <bvar>
              <ci> kmp_s_0042r_0016 </ci>
            </bvar>
            <bvar>
              <ci> kmp_s_0470r_0016 </ci>
            </bvar>
            <bvar>
              <ci> kms_s_0183r_0016 </ci>
            </bvar>
            <bvar>
              <ci> kms_s_0763_br_0016 </ci>
            </bvar>
            <bvar>
              <ci> kms_s_1277r_0016 </ci>
            </bvar>
            <bvar>
              <ci> s_0042 </ci>
            </bvar>
            <bvar>
              <ci> s_0183 </ci>
            </bvar>
            <bvar>
              <ci> s_0470 </ci>
            </bvar>
            <bvar>
              <ci> s_0763_b </ci>
            </bvar>
            <bvar>
              <ci> s_1277 </ci>
            </bvar>
            <apply>
              <divide/>
              <apply>
                <times/>
                <ci> Vmax_r_0016 </ci>
                <apply>
                  <divide/>
                  <apply>
                    <times/>
                    <apply>
                      <power/>
                      <apply>
                        <divide/>
                        <cn> 1 </cn>
                        <ci> kms_s_0183r_0016 </ci>
                      </apply>
                      <cn> 1 </cn>
                    </apply>
                    <apply>
                      <power/>
                      <apply>
                        <divide/>
                        <cn> 1 </cn>
                        <ci> kms_s_0763_br_0016 </ci>
                      </apply>
                      <cn> 1 </cn>
                    </apply>
                    <apply>
                      <power/>
                      <apply>
                        <divide/>
                        <cn> 1 </cn>
                        <ci> kms_s_1277r_0016 </ci>
                      </apply>
                      <cn> 1 </cn>
                    </apply>
                    <apply>
                      <minus/>
                      <apply>
                        <times/>
                        <apply>
                          <power/>
                          <ci> s_0183 </ci>
                          <cn> 1 </cn>
                        </apply>
                        <apply>
                          <power/>
                          <ci> s_0763_b </ci>
                          <cn> 1 </cn>
                        </apply>
                        <apply>
                          <power/>
                          <ci> s_1277 </ci>
                          <cn> 1 </cn>
                        </apply>
                      </apply>
                      <apply>
                        <divide/>
                        <apply>
                          <times/>
                          <apply>
                            <power/>
                            <ci> s_0042 </ci>
                            <cn> 1 </cn>
                          </apply>
                          <apply>
                            <power/>
                            <ci> s_0470 </ci>
                            <cn> 1 </cn>
                          </apply>
                        </apply>
                        <ci> Keq_r_0016 </ci>
                      </apply>
                    </apply>
                  </apply>
                  <apply>
                    <minus/>
                    <apply>
                      <plus/>
                      <apply>
                        <times/>
                        <apply>
                          <plus/>
                          <cn> 1 </cn>
                          <apply>
                            <divide/>
                            <ci> s_0183 </ci>
                            <ci> kms_s_0183r_0016 </ci>
                          </apply>
                        </apply>
                        <apply>
                          <plus/>
                          <cn> 1 </cn>
                          <apply>
                            <divide/>
                            <ci> s_0763_b </ci>
                            <ci> kms_s_0763_br_0016 </ci>
                          </apply>
                        </apply>
                        <apply>
                          <plus/>
                          <cn> 1 </cn>
                          <apply>
                            <divide/>
                            <ci> s_1277 </ci>
                            <ci> kms_s_1277r_0016 </ci>
                          </apply>
                        </apply>
                      </apply>
                      <apply>
                        <times/>
                        <apply>
                          <plus/>
                          <cn> 1 </cn>
                          <apply>
                            <divide/>
                            <ci> s_0042 </ci>
                            <ci> kmp_s_0042r_0016 </ci>
                          </apply>
                        </apply>
                        <apply>
                          <plus/>
                          <cn> 1 </cn>
                          <apply>
                            <divide/>
                            <ci> s_0470 </ci>
                            <ci> kmp_s_0470r_0016 </ci>
                          </apply>
                        </apply>
                      </apply>
                    </apply>
                    <cn> 1 </cn>
                  </apply>
                </apply>
              </apply>
              <ci> intracellular </ci>
            </apply>
          </lambda>
        </math>
      </functionDefinition>
      <functionDefinition id="function_8" name="Function for 2-aminoadipate transaminase">
        <math xmlns="http://www.w3.org/1998/Math/MathML">        
          <lambda>
            <bvar>
              <ci> Keq_r_0018 </ci>
            </bvar>
            <bvar>
              <ci> Vmax_r_0018 </ci>
            </bvar>
            <bvar>
              <ci> intracellular </ci>
            </bvar>
            <bvar>
              <ci> kmp_s_0185r_0018 </ci>
            </bvar>
            <bvar>
              <ci> kmp_s_0861r_0018 </ci>
            </bvar>
            <bvar>
              <ci> kms_s_0181r_0018 </ci>
            </bvar>
            <bvar>
              <ci> kms_s_0899r_0018 </ci>
            </bvar>
            <bvar>
              <ci> s_0181 </ci>
            </bvar>
            <bvar>
              <ci> s_0185 </ci>
            </bvar>
            <bvar>
              <ci> s_0861 </ci>
            </bvar>
            <bvar>
              <ci> s_0899 </ci>
            </bvar>
            <apply>
              <divide/>
              <apply>
                <times/>
                <ci> Vmax_r_0018 </ci>
                <apply>
                  <divide/>
                  <apply>
                    <times/>
                    <apply>
                      <power/>
                      <apply>
                        <divide/>
                        <cn> 1 </cn>
                        <ci> kms_s_0181r_0018 </ci>
                      </apply>
                      <cn> 1 </cn>
                    </apply>
                    <apply>
                      <power/>
                      <apply>
                        <divide/>
                        <cn> 1 </cn>
                        <ci> kms_s_0899r_0018 </ci>
                      </apply>
                      <cn> 1 </cn>
                    </apply>
                    <apply>
                      <minus/>
                      <apply>
                        <times/>
                        <apply>
                          <power/>
                          <ci> s_0181 </ci>
                          <cn> 1 </cn>
                        </apply>
                        <apply>
                          <power/>
                          <ci> s_0899 </ci>
                          <cn> 1 </cn>
                        </apply>
                      </apply>
                      <apply>
                        <divide/>
                        <apply>
                          <times/>
                          <apply>
                            <power/>
                            <ci> s_0185 </ci>
                            <cn> 1 </cn>
                          </apply>
                          <apply>
                            <power/>
                            <ci> s_0861 </ci>
                            <cn> 1 </cn>
                          </apply>
                        </apply>
                        <ci> Keq_r_0018 </ci>
                      </apply>
                    </apply>
                  </apply>
                  <apply>
                    <minus/>
                    <apply>
                      <plus/>
                      <apply>
                        <times/>
                        <apply>
                          <plus/>
                          <cn> 1 </cn>
                          <apply>
                            <divide/>
                            <ci> s_0181 </ci>
                            <ci> kms_s_0181r_0018 </ci>
                          </apply>
                        </apply>
                        <apply>
                          <plus/>
                          <cn> 1 </cn>
                          <apply>
                            <divide/>
                            <ci> s_0899 </ci>
                            <ci> kms_s_0899r_0018 </ci>
                          </apply>
                        </apply>
                      </apply>
                      <apply>
                        <times/>
                        <apply>
                          <plus/>
                          <cn> 1 </cn>
                          <apply>
                            <divide/>
                            <ci> s_0185 </ci>
                            <ci> kmp_s_0185r_0018 </ci>
                          </apply>
                        </apply>
                        <apply>
                          <plus/>
                          <cn> 1 </cn>
                          <apply>
                            <divide/>
                            <ci> s_0861 </ci>
                            <ci> kmp_s_0861r_0018 </ci>
                          </apply>
                        </apply>
                      </apply>
                    </apply>
                    <cn> 1 </cn>
                  </apply>
                </apply>
              </apply>
              <ci> intracellular </ci>
            </apply>
          </lambda>
        </math>
      </functionDefinition>
      <functionDefinition id="function_9" name="Function for 2-deoxy-D-arabino-heptulosonate 7-phosphate synthetase">
        <math xmlns="http://www.w3.org/1998/Math/MathML">        
          <lambda>
            <bvar>
              <ci> Keq_r_0021 </ci>
            </bvar>
            <bvar>
              <ci> Vmax_r_0021 </ci>
            </bvar>
            <bvar>
              <ci> intracellular </ci>
            </bvar>
            <bvar>
              <ci> kmp_s_0356r_0021 </ci>
            </bvar>
            <bvar>
              <ci> kmp_s_1207r_0021 </ci>
            </bvar>
            <bvar>
              <ci> kms_s_0533r_0021 </ci>
            </bvar>
            <bvar>
              <ci> kms_s_1243r_0021 </ci>
            </bvar>
            <bvar>
              <ci> kms_s_1434_br_0021 </ci>
            </bvar>
            <bvar>
              <ci> s_0356 </ci>
            </bvar>
            <bvar>
              <ci> s_0533 </ci>
            </bvar>
            <bvar>
              <ci> s_1207 </ci>
            </bvar>
            <bvar>
              <ci> s_1243 </ci>
            </bvar>
            <bvar>
              <ci> s_1434_b </ci>
            </bvar>
            <apply>
              <divide/>
              <apply>
                <times/>
                <ci> Vmax_r_0021 </ci>
                <apply>
                  <divide/>
                  <apply>
                    <times/>
                    <apply>
                      <power/>
                      <apply>
                        <divide/>
                        <cn> 1 </cn>
                        <ci> kms_s_0533r_0021 </ci>
                      </apply>
                      <cn> 1 </cn>
                    </apply>
                    <apply>
                      <power/>
                      <apply>
                        <divide/>
                        <cn> 1 </cn>
                        <ci> kms_s_1243r_0021 </ci>
                      </apply>
                      <cn> 1 </cn>
                    </apply>
                    <apply>
                      <power/>
                      <apply>
                        <divide/>
                        <cn> 1 </cn>
                        <ci> kms_s_1434_br_0021 </ci>
                      </apply>
                      <cn> 1 </cn>
                    </apply>
                    <apply>
                      <minus/>
                      <apply>
                        <times/>
                        <apply>
                          <power/>
                          <ci> s_0533 </ci>
                          <cn> 1 </cn>
                        </apply>
                        <apply>
                          <power/>
                          <ci> s_1243 </ci>
                          <cn> 1 </cn>
                        </apply>
                        <apply>
                          <power/>
                          <ci> s_1434_b </ci>
                          <cn> 1 </cn>
                        </apply>
                      </apply>
                      <apply>
                        <divide/>
                        <apply>
                          <times/>
                          <apply>
                            <power/>
                            <ci> s_0356 </ci>
                            <cn> 1 </cn>
                          </apply>
                          <apply>
                            <power/>
                            <ci> s_1207 </ci>
                            <cn> 1 </cn>
                          </apply>
                        </apply>
                        <ci> Keq_r_0021 </ci>
                      </apply>
                    </apply>
                  </apply>
                  <apply>
                    <minus/>
                    <apply>
                      <plus/>
                      <apply>
                        <times/>
                        <apply>
                          <plus/>
                          <cn> 1 </cn>
                          <apply>
                            <divide/>
                            <ci> s_0533 </ci>
                            <ci> kms_s_0533r_0021 </ci>
                          </apply>
                        </apply>
                        <apply>
                          <plus/>
                          <cn> 1 </cn>
                          <apply>
                            <divide/>
                            <ci> s_1243 </ci>
                            <ci> kms_s_1243r_0021 </ci>
                          </apply>
                        </apply>
                        <apply>
                          <plus/>
                          <cn> 1 </cn>
                          <apply>
                            <divide/>
                            <ci> s_1434_b </ci>
                            <ci> kms_s_1434_br_0021 </ci>
                          </apply>
                        </apply>
                      </apply>
                      <apply>
                        <times/>
                        <apply>
                          <plus/>
                          <cn> 1 </cn>
                          <apply>
                            <divide/>
                            <ci> s_0356 </ci>
                            <ci> kmp_s_0356r_0021 </ci>
                          </apply>
                        </apply>
                        <apply>
                          <plus/>
                          <cn> 1 </cn>
                          <apply>
                            <divide/>
                            <ci> s_1207 </ci>
                            <ci> kmp_s_1207r_0021 </ci>
                          </apply>
                        </apply>
                      </apply>
                    </apply>
                    <cn> 1 </cn>
                  </apply>
                </apply>
              </apply>
              <ci> intracellular </ci>
            </apply>
          </lambda>
        </math>
      </functionDefinition>
      <functionDefinition id="function_10" name="Function for 2-isopropylmalate hydratase">
        <math xmlns="http://www.w3.org/1998/Math/MathML">        
          <lambda>
            <bvar>
              <ci> Keq_r_0025 </ci>
            </bvar>
            <bvar>
              <ci> Vmax_r_0025 </ci>
            </bvar>
            <bvar>
              <ci> intracellular </ci>
            </bvar>
            <bvar>
              <ci> kmp_s_0170r_0025 </ci>
            </bvar>
            <bvar>
              <ci> kmp_s_1434_br_0025 </ci>
            </bvar>
            <bvar>
              <ci> kms_s_0167r_0025 </ci>
            </bvar>
            <bvar>
              <ci> s_0167 </ci>
            </bvar>
            <bvar>
              <ci> s_0170 </ci>
            </bvar>
            <bvar>
              <ci> s_1434_b </ci>
            </bvar>
            <apply>
              <divide/>
              <apply>
                <times/>
                <ci> Vmax_r_0025 </ci>
                <apply>
                  <divide/>
                  <apply>
                    <times/>
                    <apply>
                      <power/>
                      <apply>
                        <divide/>
                        <cn> 1 </cn>
                        <ci> kms_s_0167r_0025 </ci>
                      </apply>
                      <cn> 1 </cn>
                    </apply>
                    <apply>
                      <minus/>
                      <apply>
                        <power/>
                        <ci> s_0167 </ci>
                        <cn> 1 </cn>
                      </apply>
                      <apply>
                        <divide/>
                        <apply>
                          <times/>
                          <apply>
                            <power/>
                            <ci> s_0170 </ci>
                            <cn> 1 </cn>
                          </apply>
                          <apply>
                            <power/>
                            <ci> s_1434_b </ci>
                            <cn> 1 </cn>
                          </apply>
                        </apply>
                        <ci> Keq_r_0025 </ci>
                      </apply>
                    </apply>
                  </apply>
                  <apply>
                    <minus/>
                    <apply>
                      <plus/>
                      <cn> 1 </cn>
                      <apply>
                        <divide/>
                        <ci> s_0167 </ci>
                        <ci> kms_s_0167r_0025 </ci>
                      </apply>
                      <apply>
                        <times/>
                        <apply>
                          <plus/>
                          <cn> 1 </cn>
                          <apply>
                            <divide/>
                            <ci> s_0170 </ci>
                            <ci> kmp_s_0170r_0025 </ci>
                          </apply>
                        </apply>
                        <apply>
                          <plus/>
                          <cn> 1 </cn>
                          <apply>
                            <divide/>
                            <ci> s_1434_b </ci>
                            <ci> kmp_s_1434_br_0025 </ci>
                          </apply>
                        </apply>
                      </apply>
                    </apply>
                    <cn> 1 </cn>
                  </apply>
                </apply>
              </apply>
              <ci> intracellular </ci>
            </apply>
          </lambda>
        </math>
      </functionDefinition>
      <functionDefinition id="function_11" name="Function for 2-isopropylmalate synthase">
        <math xmlns="http://www.w3.org/1998/Math/MathML">        
          <lambda>
            <bvar>
              <ci> Keq_r_0026 </ci>
            </bvar>
            <bvar>
              <ci> Vmax_r_0026 </ci>
            </bvar>
            <bvar>
              <ci> intracellular </ci>
            </bvar>
            <bvar>
              <ci> kmp_s_0167r_0026 </ci>
            </bvar>
            <bvar>
              <ci> kmp_s_0514r_0026 </ci>
            </bvar>
            <bvar>
              <ci> kmp_s_0763_br_0026 </ci>
            </bvar>
            <bvar>
              <ci> kms_s_0238r_0026 </ci>
            </bvar>
            <bvar>
              <ci> kms_s_0380r_0026 </ci>
            </bvar>
            <bvar>
              <ci> kms_s_1434_br_0026 </ci>
            </bvar>
            <bvar>
              <ci> s_0167 </ci>
            </bvar>
            <bvar>
              <ci> s_0238 </ci>
            </bvar>
            <bvar>
              <ci> s_0380 </ci>
            </bvar>
            <bvar>
              <ci> s_0514 </ci>
            </bvar>
            <bvar>
              <ci> s_0763_b </ci>
            </bvar>
            <bvar>
              <ci> s_1434_b </ci>
            </bvar>
            <apply>
              <divide/>
              <apply>
                <times/>
                <ci> Vmax_r_0026 </ci>
                <apply>
                  <divide/>
                  <apply>
                    <times/>
                    <apply>
                      <power/>
                      <apply>
                        <divide/>
                        <cn> 1 </cn>
                        <ci> kms_s_0238r_0026 </ci>
                      </apply>
                      <cn> 1 </cn>
                    </apply>
                    <apply>
                      <power/>
                      <apply>
                        <divide/>
                        <cn> 1 </cn>
                        <ci> kms_s_0380r_0026 </ci>
                      </apply>
                      <cn> 1 </cn>
                    </apply>
                    <apply>
                      <power/>
                      <apply>
                        <divide/>
                        <cn> 1 </cn>
                        <ci> kms_s_1434_br_0026 </ci>
                      </apply>
                      <cn> 1 </cn>
                    </apply>
                    <apply>
                      <minus/>
                      <apply>
                        <times/>
                        <apply>
                          <power/>
                          <ci> s_0238 </ci>
                          <cn> 1 </cn>
                        </apply>
                        <apply>
                          <power/>
                          <ci> s_0380 </ci>
                          <cn> 1 </cn>
                        </apply>
                        <apply>
                          <power/>
                          <ci> s_1434_b </ci>
                          <cn> 1 </cn>
                        </apply>
                      </apply>
                      <apply>
                        <divide/>
                        <apply>
                          <times/>
                          <apply>
                            <power/>
                            <ci> s_0167 </ci>
                            <cn> 1 </cn>
                          </apply>
                          <apply>
                            <power/>
                            <ci> s_0514 </ci>
                            <cn> 1 </cn>
                          </apply>
                          <apply>
                            <power/>
                            <ci> s_0763_b </ci>
                            <cn> 1 </cn>
                          </apply>
                        </apply>
                        <ci> Keq_r_0026 </ci>
                      </apply>
                    </apply>
                  </apply>
                  <apply>
                    <minus/>
                    <apply>
                      <plus/>
                      <apply>
                        <times/>
                        <apply>
                          <plus/>
                          <cn> 1 </cn>
                          <apply>
                            <divide/>
                            <ci> s_0238 </ci>
                            <ci> kms_s_0238r_0026 </ci>
                          </apply>
                        </apply>
                        <apply>
                          <plus/>
                          <cn> 1 </cn>
                          <apply>
                            <divide/>
                            <ci> s_0380 </ci>
                            <ci> kms_s_0380r_0026 </ci>
                          </apply>
                        </apply>
                        <apply>
                          <plus/>
                          <cn> 1 </cn>
                          <apply>
                            <divide/>
                            <ci> s_1434_b </ci>
                            <ci> kms_s_1434_br_0026 </ci>
                          </apply>
                        </apply>
                      </apply>
                      <apply>
                        <times/>
                        <apply>
                          <plus/>
                          <cn> 1 </cn>
                          <apply>
                            <divide/>
                            <ci> s_0167 </ci>
                            <ci> kmp_s_0167r_0026 </ci>
                          </apply>
                        </apply>
                        <apply>
                          <plus/>
                          <cn> 1 </cn>
                          <apply>
                            <divide/>
                            <ci> s_0514 </ci>
                            <ci> kmp_s_0514r_0026 </ci>
                          </apply>
                        </apply>
                        <apply>
                          <plus/>
                          <cn> 1 </cn>
                          <apply>
                            <divide/>
                            <ci> s_0763_b </ci>
                            <ci> kmp_s_0763_br_0026 </ci>
                          </apply>
                        </apply>
                      </apply>
                    </apply>
                    <cn> 1 </cn>
                  </apply>
                </apply>
              </apply>
              <ci> intracellular </ci>
            </apply>
          </lambda>
        </math>
      </functionDefinition>
      <functionDefinition id="function_12" name="Function for 2-methylcitrate dehydratase">
        <math xmlns="http://www.w3.org/1998/Math/MathML">        
          <lambda>
            <bvar>
              <ci> Keq_r_0029 </ci>
            </bvar>
            <bvar>
              <ci> Vmax_r_0029 </ci>
            </bvar>
            <bvar>
              <ci> intracellular </ci>
            </bvar>
            <bvar>
              <ci> kmp_s_0468r_0029 </ci>
            </bvar>
            <bvar>
              <ci> kmp_s_1434_br_0029 </ci>
            </bvar>
            <bvar>
              <ci> kms_s_0798r_0029 </ci>
            </bvar>
            <bvar>
              <ci> s_0468 </ci>
            </bvar>
            <bvar>
              <ci> s_0798 </ci>
            </bvar>
            <bvar>
              <ci> s_1434_b </ci>
            </bvar>
            <apply>
              <divide/>
              <apply>
                <times/>
                <ci> Vmax_r_0029 </ci>
                <apply>
                  <divide/>
                  <apply>
                    <times/>
                    <apply>
                      <power/>
                      <apply>
                        <divide/>
                        <cn> 1 </cn>
                        <ci> kms_s_0798r_0029 </ci>
                      </apply>
                      <cn> 1 </cn>
                    </apply>
                    <apply>
                      <minus/>
                      <apply>
                        <power/>
                        <ci> s_0798 </ci>
                        <cn> 1 </cn>
                      </apply>
                      <apply>
                        <divide/>
                        <apply>
                          <times/>
                          <apply>
                            <power/>
                            <ci> s_0468 </ci>
                            <cn> 1 </cn>
                          </apply>
                          <apply>
                            <power/>
                            <ci> s_1434_b </ci>
                            <cn> 1 </cn>
                          </apply>
                        </apply>
                        <ci> Keq_r_0029 </ci>
                      </apply>
                    </apply>
                  </apply>
                  <apply>
                    <minus/>
                    <apply>
                      <plus/>
                      <cn> 1 </cn>
                      <apply>
                        <divide/>
                        <ci> s_0798 </ci>
                        <ci> kms_s_0798r_0029 </ci>
                      </apply>
                      <apply>
                        <times/>
                        <apply>
                          <plus/>
                          <cn> 1 </cn>
                          <apply>
                            <divide/>
                            <ci> s_0468 </ci>
                            <ci> kmp_s_0468r_0029 </ci>
                          </apply>
                        </apply>
                        <apply>
                          <plus/>
                          <cn> 1 </cn>
                          <apply>
                            <divide/>
                            <ci> s_1434_b </ci>
                            <ci> kmp_s_1434_br_0029 </ci>
                          </apply>
                        </apply>
                      </apply>
                    </apply>
                    <cn> 1 </cn>
                  </apply>
                </apply>
              </apply>
              <ci> intracellular </ci>
            </apply>
          </lambda>
        </math>
      </functionDefinition>
      <functionDefinition id="function_13" name="Function for 2-oxo-4-methyl-3-carboxypentanoate decarboxylation">
        <math xmlns="http://www.w3.org/1998/Math/MathML">        
          <lambda>
            <bvar>
              <ci> Keq_r_0031 </ci>
            </bvar>
            <bvar>
              <ci> Vmax_r_0031 </ci>
            </bvar>
            <bvar>
              <ci> intracellular </ci>
            </bvar>
            <bvar>
              <ci> kmp_s_0297r_0031 </ci>
            </bvar>
            <bvar>
              <ci> kmp_s_0470r_0031 </ci>
            </bvar>
            <bvar>
              <ci> kms_s_0010r_0031 </ci>
            </bvar>
            <bvar>
              <ci> kms_s_0763_br_0031 </ci>
            </bvar>
            <bvar>
              <ci> s_0010 </ci>
            </bvar>
            <bvar>
              <ci> s_0297 </ci>
            </bvar>
            <bvar>
              <ci> s_0470 </ci>
            </bvar>
            <bvar>
              <ci> s_0763_b </ci>
            </bvar>
            <apply>
              <divide/>
              <apply>
                <times/>
                <ci> Vmax_r_0031 </ci>
                <apply>
                  <divide/>
                  <apply>
                    <times/>
                    <apply>
                      <power/>
                      <apply>
                        <divide/>
                        <cn> 1 </cn>
                        <ci> kms_s_0010r_0031 </ci>
                      </apply>
                      <cn> 1 </cn>
                    </apply>
                    <apply>
                      <power/>
                      <apply>
                        <divide/>
                        <cn> 1 </cn>
                        <ci> kms_s_0763_br_0031 </ci>
                      </apply>
                      <cn> 1 </cn>
                    </apply>
                    <apply>
                      <minus/>
                      <apply>
                        <times/>
                        <apply>
                          <power/>
                          <ci> s_0010 </ci>
                          <cn> 1 </cn>
                        </apply>
                        <apply>
                          <power/>
                          <ci> s_0763_b </ci>
                          <cn> 1 </cn>
                        </apply>
                      </apply>
                      <apply>
                        <divide/>
                        <apply>
                          <times/>
                          <apply>
                            <power/>
                            <ci> s_0297 </ci>
                            <cn> 1 </cn>
                          </apply>
                          <apply>
                            <power/>
                            <ci> s_0470 </ci>
                            <cn> 1 </cn>
                          </apply>
                        </apply>
                        <ci> Keq_r_0031 </ci>
                      </apply>
                    </apply>
                  </apply>
                  <apply>
                    <minus/>
                    <apply>
                      <plus/>
                      <apply>
                        <times/>
                        <apply>
                          <plus/>
                          <cn> 1 </cn>
                          <apply>
                            <divide/>
                            <ci> s_0010 </ci>
                            <ci> kms_s_0010r_0031 </ci>
                          </apply>
                        </apply>
                        <apply>
                          <plus/>
                          <cn> 1 </cn>
                          <apply>
                            <divide/>
                            <ci> s_0763_b </ci>
                            <ci> kms_s_0763_br_0031 </ci>
                          </apply>
                        </apply>
                      </apply>
                      <apply>
                        <times/>
                        <apply>
                          <plus/>
                          <cn> 1 </cn>
                          <apply>
                            <divide/>
                            <ci> s_0297 </ci>
                            <ci> kmp_s_0297r_0031 </ci>
                          </apply>
                        </apply>
                        <apply>
                          <plus/>
                          <cn> 1 </cn>
                          <apply>
                            <divide/>
                            <ci> s_0470 </ci>
                            <ci> kmp_s_0470r_0031 </ci>
                          </apply>
                        </apply>
                      </apply>
                    </apply>
                    <cn> 1 </cn>
                  </apply>
                </apply>
              </apply>
              <ci> intracellular </ci>
            </apply>
          </lambda>
        </math>
      </functionDefinition>
      <functionDefinition id="function_14" name="Function for 3',5'-bisphosphate nucleotidase">
        <math xmlns="http://www.w3.org/1998/Math/MathML">        
          <lambda>
            <bvar>
              <ci> Keq_r_0034 </ci>
            </bvar>
            <bvar>
              <ci> Vmax_r_0034 </ci>
            </bvar>
            <bvar>
              <ci> intracellular </ci>
            </bvar>
            <bvar>
              <ci> kmp_s_0434r_0034 </ci>
            </bvar>
            <bvar>
              <ci> kmp_s_1207r_0034 </ci>
            </bvar>
            <bvar>
              <ci> kms_s_0397r_0034 </ci>
            </bvar>
            <bvar>
              <ci> kms_s_1434_br_0034 </ci>
            </bvar>
            <bvar>
              <ci> s_0397 </ci>
            </bvar>
            <bvar>
              <ci> s_0434 </ci>
            </bvar>
            <bvar>
              <ci> s_1207 </ci>
            </bvar>
            <bvar>
              <ci> s_1434_b </ci>
            </bvar>
            <apply>
              <divide/>
              <apply>
                <times/>
                <ci> Vmax_r_0034 </ci>
                <apply>
                  <divide/>
                  <apply>
                    <times/>
                    <apply>
                      <power/>
                      <apply>
                        <divide/>
                        <cn> 1 </cn>
                        <ci> kms_s_0397r_0034 </ci>
                      </apply>
                      <cn> 1 </cn>
                    </apply>
                    <apply>
                      <power/>
                      <apply>
                        <divide/>
                        <cn> 1 </cn>
                        <ci> kms_s_1434_br_0034 </ci>
                      </apply>
                      <cn> 1 </cn>
                    </apply>
                    <apply>
                      <minus/>
                      <apply>
                        <times/>
                        <apply>
                          <power/>
                          <ci> s_0397 </ci>
                          <cn> 1 </cn>
                        </apply>
                        <apply>
                          <power/>
                          <ci> s_1434_b </ci>
                          <cn> 1 </cn>
                        </apply>
                      </apply>
                      <apply>
                        <divide/>
                        <apply>
                          <times/>
                          <apply>
                            <power/>
                            <ci> s_0434 </ci>
                            <cn> 1 </cn>
                          </apply>
                          <apply>
                            <power/>
                            <ci> s_1207 </ci>
                            <cn> 1 </cn>
                          </apply>
                        </apply>
                        <ci> Keq_r_0034 </ci>
                      </apply>
                    </apply>
                  </apply>
                  <apply>
                    <minus/>
                    <apply>
                      <plus/>
                      <apply>
                        <times/>
                        <apply>
                          <plus/>
                          <cn> 1 </cn>
                          <apply>
                            <divide/>
                            <ci> s_0397 </ci>
                            <ci> kms_s_0397r_0034 </ci>
                          </apply>
                        </apply>
                        <apply>
                          <plus/>
                          <cn> 1 </cn>
                          <apply>
                            <divide/>
                            <ci> s_1434_b </ci>
                            <ci> kms_s_1434_br_0034 </ci>
                          </apply>
                        </apply>
                      </apply>
                      <apply>
                        <times/>
                        <apply>
                          <plus/>
                          <cn> 1 </cn>
                          <apply>
                            <divide/>
                            <ci> s_0434 </ci>
                            <ci> kmp_s_0434r_0034 </ci>
                          </apply>
                        </apply>
                        <apply>
                          <plus/>
                          <cn> 1 </cn>
                          <apply>
                            <divide/>
                            <ci> s_1207 </ci>
                            <ci> kmp_s_1207r_0034 </ci>
                          </apply>
                        </apply>
                      </apply>
                    </apply>
                    <cn> 1 </cn>
                  </apply>
                </apply>
              </apply>
              <ci> intracellular </ci>
            </apply>
          </lambda>
        </math>
      </functionDefinition>
      <functionDefinition id="function_15" name="Function for 3,4-dihydroxy-2-butanone-4-phosphate synthase">
        <math xmlns="http://www.w3.org/1998/Math/MathML">        
          <lambda>
            <bvar>
              <ci> Keq_r_0040 </ci>
            </bvar>
            <bvar>
              <ci> Vmax_r_0040 </ci>
            </bvar>
            <bvar>
              <ci> intracellular </ci>
            </bvar>
            <bvar>
              <ci> kmp_s_0163r_0040 </ci>
            </bvar>
            <bvar>
              <ci> kmp_s_0689r_0040 </ci>
            </bvar>
            <bvar>
              <ci> kmp_s_0763_br_0040 </ci>
            </bvar>
            <bvar>
              <ci> kms_s_0557r_0040 </ci>
            </bvar>
            <bvar>
              <ci> s_0163 </ci>
            </bvar>
            <bvar>
              <ci> s_0557 </ci>
            </bvar>
            <bvar>
              <ci> s_0689 </ci>
            </bvar>
            <bvar>
              <ci> s_0763_b </ci>
            </bvar>
            <apply>
              <divide/>
              <apply>
                <times/>
                <ci> Vmax_r_0040 </ci>
                <apply>
                  <divide/>
                  <apply>
                    <times/>
                    <apply>
                      <power/>
                      <apply>
                        <divide/>
                        <cn> 1 </cn>
                        <ci> kms_s_0557r_0040 </ci>
                      </apply>
                      <cn> 1 </cn>
                    </apply>
                    <apply>
                      <minus/>
                      <apply>
                        <power/>
                        <ci> s_0557 </ci>
                        <cn> 1 </cn>
                      </apply>
                      <apply>
                        <divide/>
                        <apply>
                          <times/>
                          <apply>
                            <power/>
                            <ci> s_0163 </ci>
                            <cn> 1 </cn>
                          </apply>
                          <apply>
                            <power/>
                            <ci> s_0689 </ci>
                            <cn> 1 </cn>
                          </apply>
                          <apply>
                            <power/>
                            <ci> s_0763_b </ci>
                            <cn> 1 </cn>
                          </apply>
                        </apply>
                        <ci> Keq_r_0040 </ci>
                      </apply>
                    </apply>
                  </apply>
                  <apply>
                    <minus/>
                    <apply>
                      <plus/>
                      <cn> 1 </cn>
                      <apply>
                        <divide/>
                        <ci> s_0557 </ci>
                        <ci> kms_s_0557r_0040 </ci>
                      </apply>
                      <apply>
                        <times/>
                        <apply>
                          <plus/>
                          <cn> 1 </cn>
                          <apply>
                            <divide/>
                            <ci> s_0163 </ci>
                            <ci> kmp_s_0163r_0040 </ci>
                          </apply>
                        </apply>
                        <apply>
                          <plus/>
                          <cn> 1 </cn>
                          <apply>
                            <divide/>
                            <ci> s_0689 </ci>
                            <ci> kmp_s_0689r_0040 </ci>
                          </apply>
                        </apply>
                        <apply>
                          <plus/>
                          <cn> 1 </cn>
                          <apply>
                            <divide/>
                            <ci> s_0763_b </ci>
                            <ci> kmp_s_0763_br_0040 </ci>
                          </apply>
                        </apply>
                      </apply>
                    </apply>
                    <cn> 1 </cn>
                  </apply>
                </apply>
              </apply>
              <ci> intracellular </ci>
            </apply>
          </lambda>
        </math>
      </functionDefinition>
      <functionDefinition id="function_16" name="Function for 3-dehydroquinate dehydratase">
        <math xmlns="http://www.w3.org/1998/Math/MathML">        
          <lambda>
            <bvar>
              <ci> Keq_r_0042 </ci>
            </bvar>
            <bvar>
              <ci> Vmax_r_0042 </ci>
            </bvar>
            <bvar>
              <ci> intracellular </ci>
            </bvar>
            <bvar>
              <ci> kmp_s_0217r_0042 </ci>
            </bvar>
            <bvar>
              <ci> kmp_s_1434_br_0042 </ci>
            </bvar>
            <bvar>
              <ci> kms_s_0216r_0042 </ci>
            </bvar>
            <bvar>
              <ci> s_0216 </ci>
            </bvar>
            <bvar>
              <ci> s_0217 </ci>
            </bvar>
            <bvar>
              <ci> s_1434_b </ci>
            </bvar>
            <apply>
              <divide/>
              <apply>
                <times/>
                <ci> Vmax_r_0042 </ci>
                <apply>
                  <divide/>
                  <apply>
                    <times/>
                    <apply>
                      <power/>
                      <apply>
                        <divide/>
                        <cn> 1 </cn>
                        <ci> kms_s_0216r_0042 </ci>
                      </apply>
                      <cn> 1 </cn>
                    </apply>
                    <apply>
                      <minus/>
                      <apply>
                        <power/>
                        <ci> s_0216 </ci>
                        <cn> 1 </cn>
                      </apply>
                      <apply>
                        <divide/>
                        <apply>
                          <times/>
                          <apply>
                            <power/>
                            <ci> s_0217 </ci>
                            <cn> 1 </cn>
                          </apply>
                          <apply>
                            <power/>
                            <ci> s_1434_b </ci>
                            <cn> 1 </cn>
                          </apply>
                        </apply>
                        <ci> Keq_r_0042 </ci>
                      </apply>
                    </apply>
                  </apply>
                  <apply>
                    <minus/>
                    <apply>
                      <plus/>
                      <cn> 1 </cn>
                      <apply>
                        <divide/>
                        <ci> s_0216 </ci>
                        <ci> kms_s_0216r_0042 </ci>
                      </apply>
                      <apply>
                        <times/>
                        <apply>
                          <plus/>
                          <cn> 1 </cn>
                          <apply>
                            <divide/>
                            <ci> s_0217 </ci>
                            <ci> kmp_s_0217r_0042 </ci>
                          </apply>
                        </apply>
                        <apply>
                          <plus/>
                          <cn> 1 </cn>
                          <apply>
                            <divide/>
                            <ci> s_1434_b </ci>
                            <ci> kmp_s_1434_br_0042 </ci>
                          </apply>
                        </apply>
                      </apply>
                    </apply>
                    <cn> 1 </cn>
                  </apply>
                </apply>
              </apply>
              <ci> intracellular </ci>
            </apply>
          </lambda>
        </math>
      </functionDefinition>
      <functionDefinition id="function_17" name="Function for 3-dehydroquinate synthase">
        <math xmlns="http://www.w3.org/1998/Math/MathML">        
          <lambda>
            <bvar>
              <ci> Keq_r_0043 </ci>
            </bvar>
            <bvar>
              <ci> Vmax_r_0043 </ci>
            </bvar>
            <bvar>
              <ci> intracellular </ci>
            </bvar>
            <bvar>
              <ci> kmp_s_0216r_0043 </ci>
            </bvar>
            <bvar>
              <ci> kmp_s_1207r_0043 </ci>
            </bvar>
            <bvar>
              <ci> kms_s_0356r_0043 </ci>
            </bvar>
            <bvar>
              <ci> s_0216 </ci>
            </bvar>
            <bvar>
              <ci> s_0356 </ci>
            </bvar>
            <bvar>
              <ci> s_1207 </ci>
            </bvar>
            <apply>
              <divide/>
              <apply>
                <times/>
                <ci> Vmax_r_0043 </ci>
                <apply>
                  <divide/>
                  <apply>
                    <times/>
                    <apply>
                      <power/>
                      <apply>
                        <divide/>
                        <cn> 1 </cn>
                        <ci> kms_s_0356r_0043 </ci>
                      </apply>
                      <cn> 1 </cn>
                    </apply>
                    <apply>
                      <minus/>
                      <apply>
                        <power/>
                        <ci> s_0356 </ci>
                        <cn> 1 </cn>
                      </apply>
                      <apply>
                        <divide/>
                        <apply>
                          <times/>
                          <apply>
                            <power/>
                            <ci> s_0216 </ci>
                            <cn> 1 </cn>
                          </apply>
                          <apply>
                            <power/>
                            <ci> s_1207 </ci>
                            <cn> 1 </cn>
                          </apply>
                        </apply>
                        <ci> Keq_r_0043 </ci>
                      </apply>
                    </apply>
                  </apply>
                  <apply>
                    <minus/>
                    <apply>
                      <plus/>
                      <cn> 1 </cn>
                      <apply>
                        <divide/>
                        <ci> s_0356 </ci>
                        <ci> kms_s_0356r_0043 </ci>
                      </apply>
                      <apply>
                        <times/>
                        <apply>
                          <plus/>
                          <cn> 1 </cn>
                          <apply>
                            <divide/>
                            <ci> s_0216 </ci>
                            <ci> kmp_s_0216r_0043 </ci>
                          </apply>
                        </apply>
                        <apply>
                          <plus/>
                          <cn> 1 </cn>
                          <apply>
                            <divide/>
                            <ci> s_1207 </ci>
                            <ci> kmp_s_1207r_0043 </ci>
                          </apply>
                        </apply>
                      </apply>
                    </apply>
                    <cn> 1 </cn>
                  </apply>
                </apply>
              </apply>
              <ci> intracellular </ci>
            </apply>
          </lambda>
        </math>
      </functionDefinition>
      <functionDefinition id="function_18" name="Function for 3-dehydrosphinganine reductase">
        <math xmlns="http://www.w3.org/1998/Math/MathML">        
          <lambda>
            <bvar>
              <ci> Keq_r_0044 </ci>
            </bvar>
            <bvar>
              <ci> Vmax_r_0044 </ci>
            </bvar>
            <bvar>
              <ci> intracellular </ci>
            </bvar>
            <bvar>
              <ci> kmp_s_1091r_0044 </ci>
            </bvar>
            <bvar>
              <ci> kmp_s_1325r_0044 </ci>
            </bvar>
            <bvar>
              <ci> kms_s_0218r_0044 </ci>
            </bvar>
            <bvar>
              <ci> kms_s_0763_br_0044 </ci>
            </bvar>
            <bvar>
              <ci> kms_s_1096r_0044 </ci>
            </bvar>
            <bvar>
              <ci> s_0218 </ci>
            </bvar>
            <bvar>
              <ci> s_0763_b </ci>
            </bvar>
            <bvar>
              <ci> s_1091 </ci>
            </bvar>
            <bvar>
              <ci> s_1096 </ci>
            </bvar>
            <bvar>
              <ci> s_1325 </ci>
            </bvar>
            <apply>
              <divide/>
              <apply>
                <times/>
                <ci> Vmax_r_0044 </ci>
                <apply>
                  <divide/>
                  <apply>
                    <times/>
                    <apply>
                      <power/>
                      <apply>
                        <divide/>
                        <cn> 1 </cn>
                        <ci> kms_s_0218r_0044 </ci>
                      </apply>
                      <cn> 1 </cn>
                    </apply>
                    <apply>
                      <power/>
                      <apply>
                        <divide/>
                        <cn> 1 </cn>
                        <ci> kms_s_0763_br_0044 </ci>
                      </apply>
                      <cn> 2 </cn>
                    </apply>
                    <apply>
                      <power/>
                      <apply>
                        <divide/>
                        <cn> 1 </cn>
                        <ci> kms_s_1096r_0044 </ci>
                      </apply>
                      <cn> 1 </cn>
                    </apply>
                    <apply>
                      <minus/>
                      <apply>
                        <times/>
                        <apply>
                          <power/>
                          <ci> s_0218 </ci>
                          <cn> 1 </cn>
                        </apply>
                        <apply>
                          <power/>
                          <ci> s_0763_b </ci>
                          <cn> 2 </cn>
                        </apply>
                        <apply>
                          <power/>
                          <ci> s_1096 </ci>
                          <cn> 1 </cn>
                        </apply>
                      </apply>
                      <apply>
                        <divide/>
                        <apply>
                          <times/>
                          <apply>
                            <power/>
                            <ci> s_1091 </ci>
                            <cn> 1 </cn>
                          </apply>
                          <apply>
                            <power/>
                            <ci> s_1325 </ci>
                            <cn> 1 </cn>
                          </apply>
                        </apply>
                        <ci> Keq_r_0044 </ci>
                      </apply>
                    </apply>
                  </apply>
                  <apply>
                    <minus/>
                    <apply>
                      <plus/>
                      <apply>
                        <times/>
                        <apply>
                          <plus/>
                          <cn> 1 </cn>
                          <apply>
                            <divide/>
                            <ci> s_0218 </ci>
                            <ci> kms_s_0218r_0044 </ci>
                          </apply>
                        </apply>
                        <apply>
                          <plus/>
                          <cn> 1 </cn>
                          <apply>
                            <divide/>
                            <ci> s_0763_b </ci>
                            <ci> kms_s_0763_br_0044 </ci>
                          </apply>
                        </apply>
                        <apply>
                          <plus/>
                          <cn> 1 </cn>
                          <apply>
                            <divide/>
                            <ci> s_1096 </ci>
                            <ci> kms_s_1096r_0044 </ci>
                          </apply>
                        </apply>
                      </apply>
                      <apply>
                        <times/>
                        <apply>
                          <plus/>
                          <cn> 1 </cn>
                          <apply>
                            <divide/>
                            <ci> s_1091 </ci>
                            <ci> kmp_s_1091r_0044 </ci>
                          </apply>
                        </apply>
                        <apply>
                          <plus/>
                          <cn> 1 </cn>
                          <apply>
                            <divide/>
                            <ci> s_1325 </ci>
                            <ci> kmp_s_1325r_0044 </ci>
                          </apply>
                        </apply>
                      </apply>
                    </apply>
                    <cn> 1 </cn>
                  </apply>
                </apply>
              </apply>
              <ci> intracellular </ci>
            </apply>
          </lambda>
        </math>
      </functionDefinition>
      <functionDefinition id="function_19" name="Function for 3-hydroxyacyl-CoA dehydrogenase (3-oxohexacosyl-CoA)">
        <math xmlns="http://www.w3.org/1998/Math/MathML">        
          <lambda>
            <bvar>
              <ci> Keq_r_0057 </ci>
            </bvar>
            <bvar>
              <ci> Vmax_r_0057 </ci>
            </bvar>
            <bvar>
              <ci> intracellular </ci>
            </bvar>
            <bvar>
              <ci> kmp_s_0046r_0057 </ci>
            </bvar>
            <bvar>
              <ci> kmp_s_1082r_0057 </ci>
            </bvar>
            <bvar>
              <ci> kms_s_0247r_0057 </ci>
            </bvar>
            <bvar>
              <ci> kms_s_0763_br_0057 </ci>
            </bvar>
            <bvar>
              <ci> kms_s_1087r_0057 </ci>
            </bvar>
            <bvar>
              <ci> s_0046 </ci>
            </bvar>
            <bvar>
              <ci> s_0247 </ci>
            </bvar>
            <bvar>
              <ci> s_0763_b </ci>
            </bvar>
            <bvar>
              <ci> s_1082 </ci>
            </bvar>
            <bvar>
              <ci> s_1087 </ci>
            </bvar>
            <apply>
              <divide/>
              <apply>
                <times/>
                <ci> Vmax_r_0057 </ci>
                <apply>
                  <divide/>
                  <apply>
                    <times/>
                    <apply>
                      <power/>
                      <apply>
                        <divide/>
                        <cn> 1 </cn>
                        <ci> kms_s_0247r_0057 </ci>
                      </apply>
                      <cn> 1 </cn>
                    </apply>
                    <apply>
                      <power/>
                      <apply>
                        <divide/>
                        <cn> 1 </cn>
                        <ci> kms_s_0763_br_0057 </ci>
                      </apply>
                      <cn> 1 </cn>
                    </apply>
                    <apply>
                      <power/>
                      <apply>
                        <divide/>
                        <cn> 1 </cn>
                        <ci> kms_s_1087r_0057 </ci>
                      </apply>
                      <cn> 1 </cn>
                    </apply>
                    <apply>
                      <minus/>
                      <apply>
                        <times/>
                        <apply>
                          <power/>
                          <ci> s_0247 </ci>
                          <cn> 1 </cn>
                        </apply>
                        <apply>
                          <power/>
                          <ci> s_0763_b </ci>
                          <cn> 1 </cn>
                        </apply>
                        <apply>
                          <power/>
                          <ci> s_1087 </ci>
                          <cn> 1 </cn>
                        </apply>
                      </apply>
                      <apply>
                        <divide/>
                        <apply>
                          <times/>
                          <apply>
                            <power/>
                            <ci> s_0046 </ci>
                            <cn> 1 </cn>
                          </apply>
                          <apply>
                            <power/>
                            <ci> s_1082 </ci>
                            <cn> 1 </cn>
                          </apply>
                        </apply>
                        <ci> Keq_r_0057 </ci>
                      </apply>
                    </apply>
                  </apply>
                  <apply>
                    <minus/>
                    <apply>
                      <plus/>
                      <apply>
                        <times/>
                        <apply>
                          <plus/>
                          <cn> 1 </cn>
                          <apply>
                            <divide/>
                            <ci> s_0247 </ci>
                            <ci> kms_s_0247r_0057 </ci>
                          </apply>
                        </apply>
                        <apply>
                          <plus/>
                          <cn> 1 </cn>
                          <apply>
                            <divide/>
                            <ci> s_0763_b </ci>
                            <ci> kms_s_0763_br_0057 </ci>
                          </apply>
                        </apply>
                        <apply>
                          <plus/>
                          <cn> 1 </cn>
                          <apply>
                            <divide/>
                            <ci> s_1087 </ci>
                            <ci> kms_s_1087r_0057 </ci>
                          </apply>
                        </apply>
                      </apply>
                      <apply>
                        <times/>
                        <apply>
                          <plus/>
                          <cn> 1 </cn>
                          <apply>
                            <divide/>
                            <ci> s_0046 </ci>
                            <ci> kmp_s_0046r_0057 </ci>
                          </apply>
                        </apply>
                        <apply>
                          <plus/>
                          <cn> 1 </cn>
                          <apply>
                            <divide/>
                            <ci> s_1082 </ci>
                            <ci> kmp_s_1082r_0057 </ci>
                          </apply>
                        </apply>
                      </apply>
                    </apply>
                    <cn> 1 </cn>
                  </apply>
                </apply>
              </apply>
              <ci> intracellular </ci>
            </apply>
          </lambda>
        </math>
      </functionDefinition>
      <functionDefinition id="function_20" name="Function for 3-hydroxyacyl-CoA dehydrogenase (3-oxohexadecanoyl-CoA)">
        <math xmlns="http://www.w3.org/1998/Math/MathML">        
          <lambda>
            <bvar>
              <ci> Keq_r_0058 </ci>
            </bvar>
            <bvar>
              <ci> Vmax_r_0058 </ci>
            </bvar>
            <bvar>
              <ci> intracellular </ci>
            </bvar>
            <bvar>
              <ci> kmp_s_0052r_0058 </ci>
            </bvar>
            <bvar>
              <ci> kmp_s_1082r_0058 </ci>
            </bvar>
            <bvar>
              <ci> kms_s_0257r_0058 </ci>
            </bvar>
            <bvar>
              <ci> kms_s_0763_br_0058 </ci>
            </bvar>
            <bvar>
              <ci> kms_s_1087r_0058 </ci>
            </bvar>
            <bvar>
              <ci> s_0052 </ci>
            </bvar>
            <bvar>
              <ci> s_0257 </ci>
            </bvar>
            <bvar>
              <ci> s_0763_b </ci>
            </bvar>
            <bvar>
              <ci> s_1082 </ci>
            </bvar>
            <bvar>
              <ci> s_1087 </ci>
            </bvar>
            <apply>
              <divide/>
              <apply>
                <times/>
                <ci> Vmax_r_0058 </ci>
                <apply>
                  <divide/>
                  <apply>
                    <times/>
                    <apply>
                      <power/>
                      <apply>
                        <divide/>
                        <cn> 1 </cn>
                        <ci> kms_s_0257r_0058 </ci>
                      </apply>
                      <cn> 1 </cn>
                    </apply>
                    <apply>
                      <power/>
                      <apply>
                        <divide/>
                        <cn> 1 </cn>
                        <ci> kms_s_0763_br_0058 </ci>
                      </apply>
                      <cn> 1 </cn>
                    </apply>
                    <apply>
                      <power/>
                      <apply>
                        <divide/>
                        <cn> 1 </cn>
                        <ci> kms_s_1087r_0058 </ci>
                      </apply>
                      <cn> 1 </cn>
                    </apply>
                    <apply>
                      <minus/>
                      <apply>
                        <times/>
                        <apply>
                          <power/>
                          <ci> s_0257 </ci>
                          <cn> 1 </cn>
                        </apply>
                        <apply>
                          <power/>
                          <ci> s_0763_b </ci>
                          <cn> 1 </cn>
                        </apply>
                        <apply>
                          <power/>
                          <ci> s_1087 </ci>
                          <cn> 1 </cn>
                        </apply>
                      </apply>
                      <apply>
                        <divide/>
                        <apply>
                          <times/>
                          <apply>
                            <power/>
                            <ci> s_0052 </ci>
                            <cn> 1 </cn>
                          </apply>
                          <apply>
                            <power/>
                            <ci> s_1082 </ci>
                            <cn> 1 </cn>
                          </apply>
                        </apply>
                        <ci> Keq_r_0058 </ci>
                      </apply>
                    </apply>
                  </apply>
                  <apply>
                    <minus/>
                    <apply>
                      <plus/>
                      <apply>
                        <times/>
                        <apply>
                          <plus/>
                          <cn> 1 </cn>
                          <apply>
                            <divide/>
                            <ci> s_0257 </ci>
                            <ci> kms_s_0257r_0058 </ci>
                          </apply>
                        </apply>
                        <apply>
                          <plus/>
                          <cn> 1 </cn>
                          <apply>
                            <divide/>
                            <ci> s_0763_b </ci>
                            <ci> kms_s_0763_br_0058 </ci>
                          </apply>
                        </apply>
                        <apply>
                          <plus/>
                          <cn> 1 </cn>
                          <apply>
                            <divide/>
                            <ci> s_1087 </ci>
                            <ci> kms_s_1087r_0058 </ci>
                          </apply>
                        </apply>
                      </apply>
                      <apply>
                        <times/>
                        <apply>
                          <plus/>
                          <cn> 1 </cn>
                          <apply>
                            <divide/>
                            <ci> s_0052 </ci>
                            <ci> kmp_s_0052r_0058 </ci>
                          </apply>
                        </apply>
                        <apply>
                          <plus/>
                          <cn> 1 </cn>
                          <apply>
                            <divide/>
                            <ci> s_1082 </ci>
                            <ci> kmp_s_1082r_0058 </ci>
                          </apply>
                        </apply>
                      </apply>
                    </apply>
                    <cn> 1 </cn>
                  </apply>
                </apply>
              </apply>
              <ci> intracellular </ci>
            </apply>
          </lambda>
        </math>
      </functionDefinition>
      <functionDefinition id="function_21" name="Function for 3-hydroxyacyl-CoA dehydrogenase (3-oxooctadecanoyl-CoA)">
        <math xmlns="http://www.w3.org/1998/Math/MathML">        
          <lambda>
            <bvar>
              <ci> Keq_r_0059 </ci>
            </bvar>
            <bvar>
              <ci> Vmax_r_0059 </ci>
            </bvar>
            <bvar>
              <ci> intracellular </ci>
            </bvar>
            <bvar>
              <ci> kmp_s_0234r_0059 </ci>
            </bvar>
            <bvar>
              <ci> kmp_s_1082r_0059 </ci>
            </bvar>
            <bvar>
              <ci> kms_s_0254r_0059 </ci>
            </bvar>
            <bvar>
              <ci> kms_s_0763_br_0059 </ci>
            </bvar>
            <bvar>
              <ci> kms_s_1087r_0059 </ci>
            </bvar>
            <bvar>
              <ci> s_0234 </ci>
            </bvar>
            <bvar>
              <ci> s_0254 </ci>
            </bvar>
            <bvar>
              <ci> s_0763_b </ci>
            </bvar>
            <bvar>
              <ci> s_1082 </ci>
            </bvar>
            <bvar>
              <ci> s_1087 </ci>
            </bvar>
            <apply>
              <divide/>
              <apply>
                <times/>
                <ci> Vmax_r_0059 </ci>
                <apply>
                  <divide/>
                  <apply>
                    <times/>
                    <apply>
                      <power/>
                      <apply>
                        <divide/>
                        <cn> 1 </cn>
                        <ci> kms_s_0254r_0059 </ci>
                      </apply>
                      <cn> 1 </cn>
                    </apply>
                    <apply>
                      <power/>
                      <apply>
                        <divide/>
                        <cn> 1 </cn>
                        <ci> kms_s_0763_br_0059 </ci>
                      </apply>
                      <cn> 1 </cn>
                    </apply>
                    <apply>
                      <power/>
                      <apply>
                        <divide/>
                        <cn> 1 </cn>
                        <ci> kms_s_1087r_0059 </ci>
                      </apply>
                      <cn> 1 </cn>
                    </apply>
                    <apply>
                      <minus/>
                      <apply>
                        <times/>
                        <apply>
                          <power/>
                          <ci> s_0254 </ci>
                          <cn> 1 </cn>
                        </apply>
                        <apply>
                          <power/>
                          <ci> s_0763_b </ci>
                          <cn> 1 </cn>
                        </apply>
                        <apply>
                          <power/>
                          <ci> s_1087 </ci>
                          <cn> 1 </cn>
                        </apply>
                      </apply>
                      <apply>
                        <divide/>
                        <apply>
                          <times/>
                          <apply>
                            <power/>
                            <ci> s_0234 </ci>
                            <cn> 1 </cn>
                          </apply>
                          <apply>
                            <power/>
                            <ci> s_1082 </ci>
                            <cn> 1 </cn>
                          </apply>
                        </apply>
                        <ci> Keq_r_0059 </ci>
                      </apply>
                    </apply>
                  </apply>
                  <apply>
                    <minus/>
                    <apply>
                      <plus/>
                      <apply>
                        <times/>
                        <apply>
                          <plus/>
                          <cn> 1 </cn>
                          <apply>
                            <divide/>
                            <ci> s_0254 </ci>
                            <ci> kms_s_0254r_0059 </ci>
                          </apply>
                        </apply>
                        <apply>
                          <plus/>
                          <cn> 1 </cn>
                          <apply>
                            <divide/>
                            <ci> s_0763_b </ci>
                            <ci> kms_s_0763_br_0059 </ci>
                          </apply>
                        </apply>
                        <apply>
                          <plus/>
                          <cn> 1 </cn>
                          <apply>
                            <divide/>
                            <ci> s_1087 </ci>
                            <ci> kms_s_1087r_0059 </ci>
                          </apply>
                        </apply>
                      </apply>
                      <apply>
                        <times/>
                        <apply>
                          <plus/>
                          <cn> 1 </cn>
                          <apply>
                            <divide/>
                            <ci> s_0234 </ci>
                            <ci> kmp_s_0234r_0059 </ci>
                          </apply>
                        </apply>
                        <apply>
                          <plus/>
                          <cn> 1 </cn>
                          <apply>
                            <divide/>
                            <ci> s_1082 </ci>
                            <ci> kmp_s_1082r_0059 </ci>
                          </apply>
                        </apply>
                      </apply>
                    </apply>
                    <cn> 1 </cn>
                  </apply>
                </apply>
              </apply>
              <ci> intracellular </ci>
            </apply>
          </lambda>
        </math>
      </functionDefinition>
      <functionDefinition id="function_22" name="Function for 3-hydroxyacyl-CoA dehydrogenase (3-oxotetradecanoyl-CoA)">
        <math xmlns="http://www.w3.org/1998/Math/MathML">        
          <lambda>
            <bvar>
              <ci> Keq_r_0060 </ci>
            </bvar>
            <bvar>
              <ci> Vmax_r_0060 </ci>
            </bvar>
            <bvar>
              <ci> intracellular </ci>
            </bvar>
            <bvar>
              <ci> kmp_s_0055r_0060 </ci>
            </bvar>
            <bvar>
              <ci> kmp_s_1082r_0060 </ci>
            </bvar>
            <bvar>
              <ci> kms_s_0261r_0060 </ci>
            </bvar>
            <bvar>
              <ci> kms_s_0763_br_0060 </ci>
            </bvar>
            <bvar>
              <ci> kms_s_1087r_0060 </ci>
            </bvar>
            <bvar>
              <ci> s_0055 </ci>
            </bvar>
            <bvar>
              <ci> s_0261 </ci>
            </bvar>
            <bvar>
              <ci> s_0763_b </ci>
            </bvar>
            <bvar>
              <ci> s_1082 </ci>
            </bvar>
            <bvar>
              <ci> s_1087 </ci>
            </bvar>
            <apply>
              <divide/>
              <apply>
                <times/>
                <ci> Vmax_r_0060 </ci>
                <apply>
                  <divide/>
                  <apply>
                    <times/>
                    <apply>
                      <power/>
                      <apply>
                        <divide/>
                        <cn> 1 </cn>
                        <ci> kms_s_0261r_0060 </ci>
                      </apply>
                      <cn> 1 </cn>
                    </apply>
                    <apply>
                      <power/>
                      <apply>
                        <divide/>
                        <cn> 1 </cn>
                        <ci> kms_s_0763_br_0060 </ci>
                      </apply>
                      <cn> 1 </cn>
                    </apply>
                    <apply>
                      <power/>
                      <apply>
                        <divide/>
                        <cn> 1 </cn>
                        <ci> kms_s_1087r_0060 </ci>
                      </apply>
                      <cn> 1 </cn>
                    </apply>
                    <apply>
                      <minus/>
                      <apply>
                        <times/>
                        <apply>
                          <power/>
                          <ci> s_0261 </ci>
                          <cn> 1 </cn>
                        </apply>
                        <apply>
                          <power/>
                          <ci> s_0763_b </ci>
                          <cn> 1 </cn>
                        </apply>
                        <apply>
                          <power/>
                          <ci> s_1087 </ci>
                          <cn> 1 </cn>
                        </apply>
                      </apply>
                      <apply>
                        <divide/>
                        <apply>
                          <times/>
                          <apply>
                            <power/>
                            <ci> s_0055 </ci>
                            <cn> 1 </cn>
                          </apply>
                          <apply>
                            <power/>
                            <ci> s_1082 </ci>
                            <cn> 1 </cn>
                          </apply>
                        </apply>
                        <ci> Keq_r_0060 </ci>
                      </apply>
                    </apply>
                  </apply>
                  <apply>
                    <minus/>
                    <apply>
                      <plus/>
                      <apply>
                        <times/>
                        <apply>
                          <plus/>
                          <cn> 1 </cn>
                          <apply>
                            <divide/>
                            <ci> s_0261 </ci>
                            <ci> kms_s_0261r_0060 </ci>
                          </apply>
                        </apply>
                        <apply>
                          <plus/>
                          <cn> 1 </cn>
                          <apply>
                            <divide/>
                            <ci> s_0763_b </ci>
                            <ci> kms_s_0763_br_0060 </ci>
                          </apply>
                        </apply>
                        <apply>
                          <plus/>
                          <cn> 1 </cn>
                          <apply>
                            <divide/>
                            <ci> s_1087 </ci>
                            <ci> kms_s_1087r_0060 </ci>
                          </apply>
                        </apply>
                      </apply>
                      <apply>
                        <times/>
                        <apply>
                          <plus/>
                          <cn> 1 </cn>
                          <apply>
                            <divide/>
                            <ci> s_0055 </ci>
                            <ci> kmp_s_0055r_0060 </ci>
                          </apply>
                        </apply>
                        <apply>
                          <plus/>
                          <cn> 1 </cn>
                          <apply>
                            <divide/>
                            <ci> s_1082 </ci>
                            <ci> kmp_s_1082r_0060 </ci>
                          </apply>
                        </apply>
                      </apply>
                    </apply>
                    <cn> 1 </cn>
                  </apply>
                </apply>
              </apply>
              <ci> intracellular </ci>
            </apply>
          </lambda>
        </math>
      </functionDefinition>
      <functionDefinition id="function_23" name="Function for 3-isopropylmalate dehydratase">
        <math xmlns="http://www.w3.org/1998/Math/MathML">        
          <lambda>
            <bvar>
              <ci> Keq_r_0063 </ci>
            </bvar>
            <bvar>
              <ci> Vmax_r_0063 </ci>
            </bvar>
            <bvar>
              <ci> intracellular </ci>
            </bvar>
            <bvar>
              <ci> kmp_s_0008r_0063 </ci>
            </bvar>
            <bvar>
              <ci> kms_s_0170r_0063 </ci>
            </bvar>
            <bvar>
              <ci> kms_s_1434_br_0063 </ci>
            </bvar>
            <bvar>
              <ci> s_0008 </ci>
            </bvar>
            <bvar>
              <ci> s_0170 </ci>
            </bvar>
            <bvar>
              <ci> s_1434_b </ci>
            </bvar>
            <apply>
              <divide/>
              <apply>
                <times/>
                <ci> Vmax_r_0063 </ci>
                <apply>
                  <divide/>
                  <apply>
                    <times/>
                    <apply>
                      <power/>
                      <apply>
                        <divide/>
                        <cn> 1 </cn>
                        <ci> kms_s_0170r_0063 </ci>
                      </apply>
                      <cn> 1 </cn>
                    </apply>
                    <apply>
                      <power/>
                      <apply>
                        <divide/>
                        <cn> 1 </cn>
                        <ci> kms_s_1434_br_0063 </ci>
                      </apply>
                      <cn> 1 </cn>
                    </apply>
                    <apply>
                      <minus/>
                      <apply>
                        <times/>
                        <apply>
                          <power/>
                          <ci> s_0170 </ci>
                          <cn> 1 </cn>
                        </apply>
                        <apply>
                          <power/>
                          <ci> s_1434_b </ci>
                          <cn> 1 </cn>
                        </apply>
                      </apply>
                      <apply>
                        <divide/>
                        <apply>
                          <power/>
                          <ci> s_0008 </ci>
                          <cn> 1 </cn>
                        </apply>
                        <ci> Keq_r_0063 </ci>
                      </apply>
                    </apply>
                  </apply>
                  <apply>
                    <minus/>
                    <apply>
                      <plus/>
                      <apply>
                        <times/>
                        <apply>
                          <plus/>
                          <cn> 1 </cn>
                          <apply>
                            <divide/>
                            <ci> s_0170 </ci>
                            <ci> kms_s_0170r_0063 </ci>
                          </apply>
                        </apply>
                        <apply>
                          <plus/>
                          <cn> 1 </cn>
                          <apply>
                            <divide/>
                            <ci> s_1434_b </ci>
                            <ci> kms_s_1434_br_0063 </ci>
                          </apply>
                        </apply>
                      </apply>
                      <cn> 1 </cn>
                      <apply>
                        <divide/>
                        <ci> s_0008 </ci>
                        <ci> kmp_s_0008r_0063 </ci>
                      </apply>
                    </apply>
                    <cn> 1 </cn>
                  </apply>
                </apply>
              </apply>
              <ci> intracellular </ci>
            </apply>
          </lambda>
        </math>
      </functionDefinition>
      <functionDefinition id="function_24" name="Function for 3-isopropylmalate dehydrogenase">
        <math xmlns="http://www.w3.org/1998/Math/MathML">        
          <lambda>
            <bvar>
              <ci> Keq_r_0064 </ci>
            </bvar>
            <bvar>
              <ci> Vmax_r_0064 </ci>
            </bvar>
            <bvar>
              <ci> intracellular </ci>
            </bvar>
            <bvar>
              <ci> kmp_s_0010r_0064 </ci>
            </bvar>
            <bvar>
              <ci> kmp_s_0763_br_0064 </ci>
            </bvar>
            <bvar>
              <ci> kmp_s_1087r_0064 </ci>
            </bvar>
            <bvar>
              <ci> kms_s_0008r_0064 </ci>
            </bvar>
            <bvar>
              <ci> kms_s_1082r_0064 </ci>
            </bvar>
            <bvar>
              <ci> s_0008 </ci>
            </bvar>
            <bvar>
              <ci> s_0010 </ci>
            </bvar>
            <bvar>
              <ci> s_0763_b </ci>
            </bvar>
            <bvar>
              <ci> s_1082 </ci>
            </bvar>
            <bvar>
              <ci> s_1087 </ci>
            </bvar>
            <apply>
              <divide/>
              <apply>
                <times/>
                <ci> Vmax_r_0064 </ci>
                <apply>
                  <divide/>
                  <apply>
                    <times/>
                    <apply>
                      <power/>
                      <apply>
                        <divide/>
                        <cn> 1 </cn>
                        <ci> kms_s_0008r_0064 </ci>
                      </apply>
                      <cn> 1 </cn>
                    </apply>
                    <apply>
                      <power/>
                      <apply>
                        <divide/>
                        <cn> 1 </cn>
                        <ci> kms_s_1082r_0064 </ci>
                      </apply>
                      <cn> 1 </cn>
                    </apply>
                    <apply>
                      <minus/>
                      <apply>
                        <times/>
                        <apply>
                          <power/>
                          <ci> s_0008 </ci>
                          <cn> 1 </cn>
                        </apply>
                        <apply>
                          <power/>
                          <ci> s_1082 </ci>
                          <cn> 1 </cn>
                        </apply>
                      </apply>
                      <apply>
                        <divide/>
                        <apply>
                          <times/>
                          <apply>
                            <power/>
                            <ci> s_0010 </ci>
                            <cn> 1 </cn>
                          </apply>
                          <apply>
                            <power/>
                            <ci> s_0763_b </ci>
                            <cn> 1 </cn>
                          </apply>
                          <apply>
                            <power/>
                            <ci> s_1087 </ci>
                            <cn> 1 </cn>
                          </apply>
                        </apply>
                        <ci> Keq_r_0064 </ci>
                      </apply>
                    </apply>
                  </apply>
                  <apply>
                    <minus/>
                    <apply>
                      <plus/>
                      <apply>
                        <times/>
                        <apply>
                          <plus/>
                          <cn> 1 </cn>
                          <apply>
                            <divide/>
                            <ci> s_0008 </ci>
                            <ci> kms_s_0008r_0064 </ci>
                          </apply>
                        </apply>
                        <apply>
                          <plus/>
                          <cn> 1 </cn>
                          <apply>
                            <divide/>
                            <ci> s_1082 </ci>
                            <ci> kms_s_1082r_0064 </ci>
                          </apply>
                        </apply>
                      </apply>
                      <apply>
                        <times/>
                        <apply>
                          <plus/>
                          <cn> 1 </cn>
                          <apply>
                            <divide/>
                            <ci> s_0010 </ci>
                            <ci> kmp_s_0010r_0064 </ci>
                          </apply>
                        </apply>
                        <apply>
                          <plus/>
                          <cn> 1 </cn>
                          <apply>
                            <divide/>
                            <ci> s_0763_b </ci>
                            <ci> kmp_s_0763_br_0064 </ci>
                          </apply>
                        </apply>
                        <apply>
                          <plus/>
                          <cn> 1 </cn>
                          <apply>
                            <divide/>
                            <ci> s_1087 </ci>
                            <ci> kmp_s_1087r_0064 </ci>
                          </apply>
                        </apply>
                      </apply>
                    </apply>
                    <cn> 1 </cn>
                  </apply>
                </apply>
              </apply>
              <ci> intracellular </ci>
            </apply>
          </lambda>
        </math>
      </functionDefinition>
      <functionDefinition id="function_25" name="Function for 3-phosphoshikimate 1-carboxyvinyltransferase">
        <math xmlns="http://www.w3.org/1998/Math/MathML">        
          <lambda>
            <bvar>
              <ci> Keq_r_0068 </ci>
            </bvar>
            <bvar>
              <ci> Vmax_r_0068 </ci>
            </bvar>
            <bvar>
              <ci> intracellular </ci>
            </bvar>
            <bvar>
              <ci> kmp_s_0330r_0068 </ci>
            </bvar>
            <bvar>
              <ci> kmp_s_1207r_0068 </ci>
            </bvar>
            <bvar>
              <ci> kms_s_0267r_0068 </ci>
            </bvar>
            <bvar>
              <ci> kms_s_1243r_0068 </ci>
            </bvar>
            <bvar>
              <ci> s_0267 </ci>
            </bvar>
            <bvar>
              <ci> s_0330 </ci>
            </bvar>
            <bvar>
              <ci> s_1207 </ci>
            </bvar>
            <bvar>
              <ci> s_1243 </ci>
            </bvar>
            <apply>
              <divide/>
              <apply>
                <times/>
                <ci> Vmax_r_0068 </ci>
                <apply>
                  <divide/>
                  <apply>
                    <times/>
                    <apply>
                      <power/>
                      <apply>
                        <divide/>
                        <cn> 1 </cn>
                        <ci> kms_s_0267r_0068 </ci>
                      </apply>
                      <cn> 1 </cn>
                    </apply>
                    <apply>
                      <power/>
                      <apply>
                        <divide/>
                        <cn> 1 </cn>
                        <ci> kms_s_1243r_0068 </ci>
                      </apply>
                      <cn> 1 </cn>
                    </apply>
                    <apply>
                      <minus/>
                      <apply>
                        <times/>
                        <apply>
                          <power/>
                          <ci> s_0267 </ci>
                          <cn> 1 </cn>
                        </apply>
                        <apply>
                          <power/>
                          <ci> s_1243 </ci>
                          <cn> 1 </cn>
                        </apply>
                      </apply>
                      <apply>
                        <divide/>
                        <apply>
                          <times/>
                          <apply>
                            <power/>
                            <ci> s_0330 </ci>
                            <cn> 1 </cn>
                          </apply>
                          <apply>
                            <power/>
                            <ci> s_1207 </ci>
                            <cn> 1 </cn>
                          </apply>
                        </apply>
                        <ci> Keq_r_0068 </ci>
                      </apply>
                    </apply>
                  </apply>
                  <apply>
                    <minus/>
                    <apply>
                      <plus/>
                      <apply>
                        <times/>
                        <apply>
                          <plus/>
                          <cn> 1 </cn>
                          <apply>
                            <divide/>
                            <ci> s_0267 </ci>
                            <ci> kms_s_0267r_0068 </ci>
                          </apply>
                        </apply>
                        <apply>
                          <plus/>
                          <cn> 1 </cn>
                          <apply>
                            <divide/>
                            <ci> s_1243 </ci>
                            <ci> kms_s_1243r_0068 </ci>
                          </apply>
                        </apply>
                      </apply>
                      <apply>
                        <times/>
                        <apply>
                          <plus/>
                          <cn> 1 </cn>
                          <apply>
                            <divide/>
                            <ci> s_0330 </ci>
                            <ci> kmp_s_0330r_0068 </ci>
                          </apply>
                        </apply>
                        <apply>
                          <plus/>
                          <cn> 1 </cn>
                          <apply>
                            <divide/>
                            <ci> s_1207 </ci>
                            <ci> kmp_s_1207r_0068 </ci>
                          </apply>
                        </apply>
                      </apply>
                    </apply>
                    <cn> 1 </cn>
                  </apply>
                </apply>
              </apply>
              <ci> intracellular </ci>
            </apply>
          </lambda>
        </math>
      </functionDefinition>
      <functionDefinition id="function_26" name="Function for 5,10-methylenetetrahydrofolatereductase (NADPH)">
        <math xmlns="http://www.w3.org/1998/Math/MathML">        
          <lambda>
            <bvar>
              <ci> Keq_r_0093 </ci>
            </bvar>
            <bvar>
              <ci> Vmax_r_0093 </ci>
            </bvar>
            <bvar>
              <ci> intracellular </ci>
            </bvar>
            <bvar>
              <ci> kmp_s_0328r_0093 </ci>
            </bvar>
            <bvar>
              <ci> kmp_s_1091r_0093 </ci>
            </bvar>
            <bvar>
              <ci> kms_s_0307r_0093 </ci>
            </bvar>
            <bvar>
              <ci> kms_s_0763_br_0093 </ci>
            </bvar>
            <bvar>
              <ci> kms_s_1096r_0093 </ci>
            </bvar>
            <bvar>
              <ci> s_0307 </ci>
            </bvar>
            <bvar>
              <ci> s_0328 </ci>
            </bvar>
            <bvar>
              <ci> s_0763_b </ci>
            </bvar>
            <bvar>
              <ci> s_1091 </ci>
            </bvar>
            <bvar>
              <ci> s_1096 </ci>
            </bvar>
            <apply>
              <divide/>
              <apply>
                <times/>
                <ci> Vmax_r_0093 </ci>
                <apply>
                  <divide/>
                  <apply>
                    <times/>
                    <apply>
                      <power/>
                      <apply>
                        <divide/>
                        <cn> 1 </cn>
                        <ci> kms_s_0307r_0093 </ci>
                      </apply>
                      <cn> 1 </cn>
                    </apply>
                    <apply>
                      <power/>
                      <apply>
                        <divide/>
                        <cn> 1 </cn>
                        <ci> kms_s_0763_br_0093 </ci>
                      </apply>
                      <cn> 2 </cn>
                    </apply>
                    <apply>
                      <power/>
                      <apply>
                        <divide/>
                        <cn> 1 </cn>
                        <ci> kms_s_1096r_0093 </ci>
                      </apply>
                      <cn> 1 </cn>
                    </apply>
                    <apply>
                      <minus/>
                      <apply>
                        <times/>
                        <apply>
                          <power/>
                          <ci> s_0307 </ci>
                          <cn> 1 </cn>
                        </apply>
                        <apply>
                          <power/>
                          <ci> s_0763_b </ci>
                          <cn> 2 </cn>
                        </apply>
                        <apply>
                          <power/>
                          <ci> s_1096 </ci>
                          <cn> 1 </cn>
                        </apply>
                      </apply>
                      <apply>
                        <divide/>
                        <apply>
                          <times/>
                          <apply>
                            <power/>
                            <ci> s_0328 </ci>
                            <cn> 1 </cn>
                          </apply>
                          <apply>
                            <power/>
                            <ci> s_1091 </ci>
                            <cn> 1 </cn>
                          </apply>
                        </apply>
                        <ci> Keq_r_0093 </ci>
                      </apply>
                    </apply>
                  </apply>
                  <apply>
                    <minus/>
                    <apply>
                      <plus/>
                      <apply>
                        <times/>
                        <apply>
                          <plus/>
                          <cn> 1 </cn>
                          <apply>
                            <divide/>
                            <ci> s_0307 </ci>
                            <ci> kms_s_0307r_0093 </ci>
                          </apply>
                        </apply>
                        <apply>
                          <plus/>
                          <cn> 1 </cn>
                          <apply>
                            <divide/>
                            <ci> s_0763_b </ci>
                            <ci> kms_s_0763_br_0093 </ci>
                          </apply>
                        </apply>
                        <apply>
                          <plus/>
                          <cn> 1 </cn>
                          <apply>
                            <divide/>
                            <ci> s_1096 </ci>
                            <ci> kms_s_1096r_0093 </ci>
                          </apply>
                        </apply>
                      </apply>
                      <apply>
                        <times/>
                        <apply>
                          <plus/>
                          <cn> 1 </cn>
                          <apply>
                            <divide/>
                            <ci> s_0328 </ci>
                            <ci> kmp_s_0328r_0093 </ci>
                          </apply>
                        </apply>
                        <apply>
                          <plus/>
                          <cn> 1 </cn>
                          <apply>
                            <divide/>
                            <ci> s_1091 </ci>
                            <ci> kmp_s_1091r_0093 </ci>
                          </apply>
                        </apply>
                      </apply>
                    </apply>
                    <cn> 1 </cn>
                  </apply>
                </apply>
              </apply>
              <ci> intracellular </ci>
            </apply>
          </lambda>
        </math>
      </functionDefinition>
      <functionDefinition id="function_27" name="Function for acetohydroxy acid isomeroreductase">
        <math xmlns="http://www.w3.org/1998/Math/MathML">        
          <lambda>
            <bvar>
              <ci> Keq_r_0111 </ci>
            </bvar>
            <bvar>
              <ci> Vmax_r_0111 </ci>
            </bvar>
            <bvar>
              <ci> intracellular </ci>
            </bvar>
            <bvar>
              <ci> kmp_s_0018r_0111 </ci>
            </bvar>
            <bvar>
              <ci> kmp_s_1091r_0111 </ci>
            </bvar>
            <bvar>
              <ci> kms_s_0150r_0111 </ci>
            </bvar>
            <bvar>
              <ci> kms_s_0763_br_0111 </ci>
            </bvar>
            <bvar>
              <ci> kms_s_1096r_0111 </ci>
            </bvar>
            <bvar>
              <ci> s_0018 </ci>
            </bvar>
            <bvar>
              <ci> s_0150 </ci>
            </bvar>
            <bvar>
              <ci> s_0763_b </ci>
            </bvar>
            <bvar>
              <ci> s_1091 </ci>
            </bvar>
            <bvar>
              <ci> s_1096 </ci>
            </bvar>
            <apply>
              <divide/>
              <apply>
                <times/>
                <ci> Vmax_r_0111 </ci>
                <apply>
                  <divide/>
                  <apply>
                    <times/>
                    <apply>
                      <power/>
                      <apply>
                        <divide/>
                        <cn> 1 </cn>
                        <ci> kms_s_0150r_0111 </ci>
                      </apply>
                      <cn> 1 </cn>
                    </apply>
                    <apply>
                      <power/>
                      <apply>
                        <divide/>
                        <cn> 1 </cn>
                        <ci> kms_s_0763_br_0111 </ci>
                      </apply>
                      <cn> 1 </cn>
                    </apply>
                    <apply>
                      <power/>
                      <apply>
                        <divide/>
                        <cn> 1 </cn>
                        <ci> kms_s_1096r_0111 </ci>
                      </apply>
                      <cn> 1 </cn>
                    </apply>
                    <apply>
                      <minus/>
                      <apply>
                        <times/>
                        <apply>
                          <power/>
                          <ci> s_0150 </ci>
                          <cn> 1 </cn>
                        </apply>
                        <apply>
                          <power/>
                          <ci> s_0763_b </ci>
                          <cn> 1 </cn>
                        </apply>
                        <apply>
                          <power/>
                          <ci> s_1096 </ci>
                          <cn> 1 </cn>
                        </apply>
                      </apply>
                      <apply>
                        <divide/>
                        <apply>
                          <times/>
                          <apply>
                            <power/>
                            <ci> s_0018 </ci>
                            <cn> 1 </cn>
                          </apply>
                          <apply>
                            <power/>
                            <ci> s_1091 </ci>
                            <cn> 1 </cn>
                          </apply>
                        </apply>
                        <ci> Keq_r_0111 </ci>
                      </apply>
                    </apply>
                  </apply>
                  <apply>
                    <minus/>
                    <apply>
                      <plus/>
                      <apply>
                        <times/>
                        <apply>
                          <plus/>
                          <cn> 1 </cn>
                          <apply>
                            <divide/>
                            <ci> s_0150 </ci>
                            <ci> kms_s_0150r_0111 </ci>
                          </apply>
                        </apply>
                        <apply>
                          <plus/>
                          <cn> 1 </cn>
                          <apply>
                            <divide/>
                            <ci> s_0763_b </ci>
                            <ci> kms_s_0763_br_0111 </ci>
                          </apply>
                        </apply>
                        <apply>
                          <plus/>
                          <cn> 1 </cn>
                          <apply>
                            <divide/>
                            <ci> s_1096 </ci>
                            <ci> kms_s_1096r_0111 </ci>
                          </apply>
                        </apply>
                      </apply>
                      <apply>
                        <times/>
                        <apply>
                          <plus/>
                          <cn> 1 </cn>
                          <apply>
                            <divide/>
                            <ci> s_0018 </ci>
                            <ci> kmp_s_0018r_0111 </ci>
                          </apply>
                        </apply>
                        <apply>
                          <plus/>
                          <cn> 1 </cn>
                          <apply>
                            <divide/>
                            <ci> s_1091 </ci>
                            <ci> kmp_s_1091r_0111 </ci>
                          </apply>
                        </apply>
                      </apply>
                    </apply>
                    <cn> 1 </cn>
                  </apply>
                </apply>
              </apply>
              <ci> intracellular </ci>
            </apply>
          </lambda>
        </math>
      </functionDefinition>
      <functionDefinition id="function_28" name="Function for acetolactate synthase">
        <math xmlns="http://www.w3.org/1998/Math/MathML">        
          <lambda>
            <bvar>
              <ci> Keq_r_0112 </ci>
            </bvar>
            <bvar>
              <ci> Vmax_r_0112 </ci>
            </bvar>
            <bvar>
              <ci> intracellular </ci>
            </bvar>
            <bvar>
              <ci> kmp_s_0150r_0112 </ci>
            </bvar>
            <bvar>
              <ci> kmp_s_0470r_0112 </ci>
            </bvar>
            <bvar>
              <ci> kms_s_0763_br_0112 </ci>
            </bvar>
            <bvar>
              <ci> kms_s_1277r_0112 </ci>
            </bvar>
            <bvar>
              <ci> s_0150 </ci>
            </bvar>
            <bvar>
              <ci> s_0470 </ci>
            </bvar>
            <bvar>
              <ci> s_0763_b </ci>
            </bvar>
            <bvar>
              <ci> s_1277 </ci>
            </bvar>
            <apply>
              <divide/>
              <apply>
                <times/>
                <ci> Vmax_r_0112 </ci>
                <apply>
                  <divide/>
                  <apply>
                    <times/>
                    <apply>
                      <power/>
                      <apply>
                        <divide/>
                        <cn> 1 </cn>
                        <ci> kms_s_0763_br_0112 </ci>
                      </apply>
                      <cn> 1 </cn>
                    </apply>
                    <apply>
                      <power/>
                      <apply>
                        <divide/>
                        <cn> 1 </cn>
                        <ci> kms_s_1277r_0112 </ci>
                      </apply>
                      <cn> 2 </cn>
                    </apply>
                    <apply>
                      <minus/>
                      <apply>
                        <times/>
                        <apply>
                          <power/>
                          <ci> s_0763_b </ci>
                          <cn> 1 </cn>
                        </apply>
                        <apply>
                          <power/>
                          <ci> s_1277 </ci>
                          <cn> 2 </cn>
                        </apply>
                      </apply>
                      <apply>
                        <divide/>
                        <apply>
                          <times/>
                          <apply>
                            <power/>
                            <ci> s_0150 </ci>
                            <cn> 1 </cn>
                          </apply>
                          <apply>
                            <power/>
                            <ci> s_0470 </ci>
                            <cn> 1 </cn>
                          </apply>
                        </apply>
                        <ci> Keq_r_0112 </ci>
                      </apply>
                    </apply>
                  </apply>
                  <apply>
                    <minus/>
                    <apply>
                      <plus/>
                      <apply>
                        <times/>
                        <apply>
                          <plus/>
                          <cn> 1 </cn>
                          <apply>
                            <divide/>
                            <ci> s_0763_b </ci>
                            <ci> kms_s_0763_br_0112 </ci>
                          </apply>
                        </apply>
                        <apply>
                          <plus/>
                          <cn> 1 </cn>
                          <apply>
                            <divide/>
                            <ci> s_1277 </ci>
                            <ci> kms_s_1277r_0112 </ci>
                          </apply>
                        </apply>
                      </apply>
                      <apply>
                        <times/>
                        <apply>
                          <plus/>
                          <cn> 1 </cn>
                          <apply>
                            <divide/>
                            <ci> s_0150 </ci>
                            <ci> kmp_s_0150r_0112 </ci>
                          </apply>
                        </apply>
                        <apply>
                          <plus/>
                          <cn> 1 </cn>
                          <apply>
                            <divide/>
                            <ci> s_0470 </ci>
                            <ci> kmp_s_0470r_0112 </ci>
                          </apply>
                        </apply>
                      </apply>
                    </apply>
                    <cn> 1 </cn>
                  </apply>
                </apply>
              </apply>
              <ci> intracellular </ci>
            </apply>
          </lambda>
        </math>
      </functionDefinition>
      <functionDefinition id="function_29" name="Function for acetyl-CoA C-acetyltransferase">
        <math xmlns="http://www.w3.org/1998/Math/MathML">        
          <lambda>
            <bvar>
              <ci> Keq_r_0118 </ci>
            </bvar>
            <bvar>
              <ci> Vmax_r_0118 </ci>
            </bvar>
            <bvar>
              <ci> intracellular </ci>
            </bvar>
            <bvar>
              <ci> kmp_s_0374r_0118 </ci>
            </bvar>
            <bvar>
              <ci> kmp_s_0514r_0118 </ci>
            </bvar>
            <bvar>
              <ci> kms_s_0380r_0118 </ci>
            </bvar>
            <bvar>
              <ci> s_0374 </ci>
            </bvar>
            <bvar>
              <ci> s_0380 </ci>
            </bvar>
            <bvar>
              <ci> s_0514 </ci>
            </bvar>
            <apply>
              <divide/>
              <apply>
                <times/>
                <ci> Vmax_r_0118 </ci>
                <apply>
                  <divide/>
                  <apply>
                    <times/>
                    <apply>
                      <power/>
                      <apply>
                        <divide/>
                        <cn> 1 </cn>
                        <ci> kms_s_0380r_0118 </ci>
                      </apply>
                      <cn> 2 </cn>
                    </apply>
                    <apply>
                      <minus/>
                      <apply>
                        <power/>
                        <ci> s_0380 </ci>
                        <cn> 2 </cn>
                      </apply>
                      <apply>
                        <divide/>
                        <apply>
                          <times/>
                          <apply>
                            <power/>
                            <ci> s_0374 </ci>
                            <cn> 1 </cn>
                          </apply>
                          <apply>
                            <power/>
                            <ci> s_0514 </ci>
                            <cn> 1 </cn>
                          </apply>
                        </apply>
                        <ci> Keq_r_0118 </ci>
                      </apply>
                    </apply>
                  </apply>
                  <apply>
                    <minus/>
                    <apply>
                      <plus/>
                      <cn> 1 </cn>
                      <apply>
                        <divide/>
                        <ci> s_0380 </ci>
                        <ci> kms_s_0380r_0118 </ci>
                      </apply>
                      <apply>
                        <times/>
                        <apply>
                          <plus/>
                          <cn> 1 </cn>
                          <apply>
                            <divide/>
                            <ci> s_0374 </ci>
                            <ci> kmp_s_0374r_0118 </ci>
                          </apply>
                        </apply>
                        <apply>
                          <plus/>
                          <cn> 1 </cn>
                          <apply>
                            <divide/>
                            <ci> s_0514 </ci>
                            <ci> kmp_s_0514r_0118 </ci>
                          </apply>
                        </apply>
                      </apply>
                    </apply>
                    <cn> 1 </cn>
                  </apply>
                </apply>
              </apply>
              <ci> intracellular </ci>
            </apply>
          </lambda>
        </math>
      </functionDefinition>
      <functionDefinition id="function_30" name="Function for acetyl-Coa carboxylase">
        <math xmlns="http://www.w3.org/1998/Math/MathML">        
          <lambda>
            <bvar>
              <ci> Keq_r_0123 </ci>
            </bvar>
            <bvar>
              <ci> Vmax_r_0123 </ci>
            </bvar>
            <bvar>
              <ci> intracellular </ci>
            </bvar>
            <bvar>
              <ci> kmp_s_0400r_0123 </ci>
            </bvar>
            <bvar>
              <ci> kmp_s_0763_br_0123 </ci>
            </bvar>
            <bvar>
              <ci> kmp_s_1005r_0123 </ci>
            </bvar>
            <bvar>
              <ci> kmp_s_1207r_0123 </ci>
            </bvar>
            <bvar>
              <ci> kms_s_0380r_0123 </ci>
            </bvar>
            <bvar>
              <ci> kms_s_0446r_0123 </ci>
            </bvar>
            <bvar>
              <ci> kms_s_0458r_0123 </ci>
            </bvar>
            <bvar>
              <ci> s_0380 </ci>
            </bvar>
            <bvar>
              <ci> s_0400 </ci>
            </bvar>
            <bvar>
              <ci> s_0446 </ci>
            </bvar>
            <bvar>
              <ci> s_0458 </ci>
            </bvar>
            <bvar>
              <ci> s_0763_b </ci>
            </bvar>
            <bvar>
              <ci> s_1005 </ci>
            </bvar>
            <bvar>
              <ci> s_1207 </ci>
            </bvar>
            <apply>
              <divide/>
              <apply>
                <times/>
                <ci> Vmax_r_0123 </ci>
                <apply>
                  <divide/>
                  <apply>
                    <times/>
                    <apply>
                      <power/>
                      <apply>
                        <divide/>
                        <cn> 1 </cn>
                        <ci> kms_s_0380r_0123 </ci>
                      </apply>
                      <cn> 1 </cn>
                    </apply>
                    <apply>
                      <power/>
                      <apply>
                        <divide/>
                        <cn> 1 </cn>
                        <ci> kms_s_0446r_0123 </ci>
                      </apply>
                      <cn> 1 </cn>
                    </apply>
                    <apply>
                      <power/>
                      <apply>
                        <divide/>
                        <cn> 1 </cn>
                        <ci> kms_s_0458r_0123 </ci>
                      </apply>
                      <cn> 1 </cn>
                    </apply>
                    <apply>
                      <minus/>
                      <apply>
                        <times/>
                        <apply>
                          <power/>
                          <ci> s_0380 </ci>
                          <cn> 1 </cn>
                        </apply>
                        <apply>
                          <power/>
                          <ci> s_0446 </ci>
                          <cn> 1 </cn>
                        </apply>
                        <apply>
                          <power/>
                          <ci> s_0458 </ci>
                          <cn> 1 </cn>
                        </apply>
                      </apply>
                      <apply>
                        <divide/>
                        <apply>
                          <times/>
                          <apply>
                            <power/>
                            <ci> s_0400 </ci>
                            <cn> 1 </cn>
                          </apply>
                          <apply>
                            <power/>
                            <ci> s_0763_b </ci>
                            <cn> 1 </cn>
                          </apply>
                          <apply>
                            <power/>
                            <ci> s_1005 </ci>
                            <cn> 1 </cn>
                          </apply>
                          <apply>
                            <power/>
                            <ci> s_1207 </ci>
                            <cn> 1 </cn>
                          </apply>
                        </apply>
                        <ci> Keq_r_0123 </ci>
                      </apply>
                    </apply>
                  </apply>
                  <apply>
                    <minus/>
                    <apply>
                      <plus/>
                      <apply>
                        <times/>
                        <apply>
                          <plus/>
                          <cn> 1 </cn>
                          <apply>
                            <divide/>
                            <ci> s_0380 </ci>
                            <ci> kms_s_0380r_0123 </ci>
                          </apply>
                        </apply>
                        <apply>
                          <plus/>
                          <cn> 1 </cn>
                          <apply>
                            <divide/>
                            <ci> s_0446 </ci>
                            <ci> kms_s_0446r_0123 </ci>
                          </apply>
                        </apply>
                        <apply>
                          <plus/>
                          <cn> 1 </cn>
                          <apply>
                            <divide/>
                            <ci> s_0458 </ci>
                            <ci> kms_s_0458r_0123 </ci>
                          </apply>
                        </apply>
                      </apply>
                      <apply>
                        <times/>
                        <apply>
                          <plus/>
                          <cn> 1 </cn>
                          <apply>
                            <divide/>
                            <ci> s_0400 </ci>
                            <ci> kmp_s_0400r_0123 </ci>
                          </apply>
                        </apply>
                        <apply>
                          <plus/>
                          <cn> 1 </cn>
                          <apply>
                            <divide/>
                            <ci> s_0763_b </ci>
                            <ci> kmp_s_0763_br_0123 </ci>
                          </apply>
                        </apply>
                        <apply>
                          <plus/>
                          <cn> 1 </cn>
                          <apply>
                            <divide/>
                            <ci> s_1005 </ci>
                            <ci> kmp_s_1005r_0123 </ci>
                          </apply>
                        </apply>
                        <apply>
                          <plus/>
                          <cn> 1 </cn>
                          <apply>
                            <divide/>
                            <ci> s_1207 </ci>
                            <ci> kmp_s_1207r_0123 </ci>
                          </apply>
                        </apply>
                      </apply>
                    </apply>
                    <cn> 1 </cn>
                  </apply>
                </apply>
              </apply>
              <ci> intracellular </ci>
            </apply>
          </lambda>
        </math>
      </functionDefinition>
      <functionDefinition id="function_31" name="Function for acetyl-CoA hydrolase">
        <math xmlns="http://www.w3.org/1998/Math/MathML">        
          <lambda>
            <bvar>
              <ci> Keq_r_0125 </ci>
            </bvar>
            <bvar>
              <ci> Vmax_r_0125 </ci>
            </bvar>
            <bvar>
              <ci> intracellular </ci>
            </bvar>
            <bvar>
              <ci> kmp_s_0380r_0125 </ci>
            </bvar>
            <bvar>
              <ci> kmp_s_1434_br_0125 </ci>
            </bvar>
            <bvar>
              <ci> kms_s_0369r_0125 </ci>
            </bvar>
            <bvar>
              <ci> kms_s_0514r_0125 </ci>
            </bvar>
            <bvar>
              <ci> kms_s_0763_br_0125 </ci>
            </bvar>
            <bvar>
              <ci> s_0369 </ci>
            </bvar>
            <bvar>
              <ci> s_0380 </ci>
            </bvar>
            <bvar>
              <ci> s_0514 </ci>
            </bvar>
            <bvar>
              <ci> s_0763_b </ci>
            </bvar>
            <bvar>
              <ci> s_1434_b </ci>
            </bvar>
            <apply>
              <divide/>
              <apply>
                <times/>
                <ci> Vmax_r_0125 </ci>
                <apply>
                  <divide/>
                  <apply>
                    <times/>
                    <apply>
                      <power/>
                      <apply>
                        <divide/>
                        <cn> 1 </cn>
                        <ci> kms_s_0369r_0125 </ci>
                      </apply>
                      <cn> 1 </cn>
                    </apply>
                    <apply>
                      <power/>
                      <apply>
                        <divide/>
                        <cn> 1 </cn>
                        <ci> kms_s_0514r_0125 </ci>
                      </apply>
                      <cn> 1 </cn>
                    </apply>
                    <apply>
                      <power/>
                      <apply>
                        <divide/>
                        <cn> 1 </cn>
                        <ci> kms_s_0763_br_0125 </ci>
                      </apply>
                      <cn> 1 </cn>
                    </apply>
                    <apply>
                      <minus/>
                      <apply>
                        <times/>
                        <apply>
                          <power/>
                          <ci> s_0369 </ci>
                          <cn> 1 </cn>
                        </apply>
                        <apply>
                          <power/>
                          <ci> s_0514 </ci>
                          <cn> 1 </cn>
                        </apply>
                        <apply>
                          <power/>
                          <ci> s_0763_b </ci>
                          <cn> 1 </cn>
                        </apply>
                      </apply>
                      <apply>
                        <divide/>
                        <apply>
                          <times/>
                          <apply>
                            <power/>
                            <ci> s_0380 </ci>
                            <cn> 1 </cn>
                          </apply>
                          <apply>
                            <power/>
                            <ci> s_1434_b </ci>
                            <cn> 1 </cn>
                          </apply>
                        </apply>
                        <ci> Keq_r_0125 </ci>
                      </apply>
                    </apply>
                  </apply>
                  <apply>
                    <minus/>
                    <apply>
                      <plus/>
                      <apply>
                        <times/>
                        <apply>
                          <plus/>
                          <cn> 1 </cn>
                          <apply>
                            <divide/>
                            <ci> s_0369 </ci>
                            <ci> kms_s_0369r_0125 </ci>
                          </apply>
                        </apply>
                        <apply>
                          <plus/>
                          <cn> 1 </cn>
                          <apply>
                            <divide/>
                            <ci> s_0514 </ci>
                            <ci> kms_s_0514r_0125 </ci>
                          </apply>
                        </apply>
                        <apply>
                          <plus/>
                          <cn> 1 </cn>
                          <apply>
                            <divide/>
                            <ci> s_0763_b </ci>
                            <ci> kms_s_0763_br_0125 </ci>
                          </apply>
                        </apply>
                      </apply>
                      <apply>
                        <times/>
                        <apply>
                          <plus/>
                          <cn> 1 </cn>
                          <apply>
                            <divide/>
                            <ci> s_0380 </ci>
                            <ci> kmp_s_0380r_0125 </ci>
                          </apply>
                        </apply>
                        <apply>
                          <plus/>
                          <cn> 1 </cn>
                          <apply>
                            <divide/>
                            <ci> s_1434_b </ci>
                            <ci> kmp_s_1434_br_0125 </ci>
                          </apply>
                        </apply>
                      </apply>
                    </apply>
                    <cn> 1 </cn>
                  </apply>
                </apply>
              </apply>
              <ci> intracellular </ci>
            </apply>
          </lambda>
        </math>
      </functionDefinition>
      <functionDefinition id="function_32" name="Function for acetyl-CoA synthetase">
        <math xmlns="http://www.w3.org/1998/Math/MathML">        
          <lambda>
            <bvar>
              <ci> Keq_r_0127 </ci>
            </bvar>
            <bvar>
              <ci> Vmax_r_0127 </ci>
            </bvar>
            <bvar>
              <ci> intracellular </ci>
            </bvar>
            <bvar>
              <ci> kmp_s_0369r_0127 </ci>
            </bvar>
            <bvar>
              <ci> kmp_s_0446r_0127 </ci>
            </bvar>
            <bvar>
              <ci> kmp_s_0514r_0127 </ci>
            </bvar>
            <bvar>
              <ci> kms_s_0380r_0127 </ci>
            </bvar>
            <bvar>
              <ci> kms_s_0434r_0127 </ci>
            </bvar>
            <bvar>
              <ci> kms_s_0605r_0127 </ci>
            </bvar>
            <bvar>
              <ci> s_0369 </ci>
            </bvar>
            <bvar>
              <ci> s_0380 </ci>
            </bvar>
            <bvar>
              <ci> s_0434 </ci>
            </bvar>
            <bvar>
              <ci> s_0446 </ci>
            </bvar>
            <bvar>
              <ci> s_0514 </ci>
            </bvar>
            <bvar>
              <ci> s_0605 </ci>
            </bvar>
            <apply>
              <divide/>
              <apply>
                <times/>
                <ci> Vmax_r_0127 </ci>
                <apply>
                  <divide/>
                  <apply>
                    <times/>
                    <apply>
                      <power/>
                      <apply>
                        <divide/>
                        <cn> 1 </cn>
                        <ci> kms_s_0380r_0127 </ci>
                      </apply>
                      <cn> 1 </cn>
                    </apply>
                    <apply>
                      <power/>
                      <apply>
                        <divide/>
                        <cn> 1 </cn>
                        <ci> kms_s_0434r_0127 </ci>
                      </apply>
                      <cn> 1 </cn>
                    </apply>
                    <apply>
                      <power/>
                      <apply>
                        <divide/>
                        <cn> 1 </cn>
                        <ci> kms_s_0605r_0127 </ci>
                      </apply>
                      <cn> 1 </cn>
                    </apply>
                    <apply>
                      <minus/>
                      <apply>
                        <times/>
                        <apply>
                          <power/>
                          <ci> s_0380 </ci>
                          <cn> 1 </cn>
                        </apply>
                        <apply>
                          <power/>
                          <ci> s_0434 </ci>
                          <cn> 1 </cn>
                        </apply>
                        <apply>
                          <power/>
                          <ci> s_0605 </ci>
                          <cn> 1 </cn>
                        </apply>
                      </apply>
                      <apply>
                        <divide/>
                        <apply>
                          <times/>
                          <apply>
                            <power/>
                            <ci> s_0369 </ci>
                            <cn> 1 </cn>
                          </apply>
                          <apply>
                            <power/>
                            <ci> s_0446 </ci>
                            <cn> 1 </cn>
                          </apply>
                          <apply>
                            <power/>
                            <ci> s_0514 </ci>
                            <cn> 1 </cn>
                          </apply>
                        </apply>
                        <ci> Keq_r_0127 </ci>
                      </apply>
                    </apply>
                  </apply>
                  <apply>
                    <minus/>
                    <apply>
                      <plus/>
                      <apply>
                        <times/>
                        <apply>
                          <plus/>
                          <cn> 1 </cn>
                          <apply>
                            <divide/>
                            <ci> s_0380 </ci>
                            <ci> kms_s_0380r_0127 </ci>
                          </apply>
                        </apply>
                        <apply>
                          <plus/>
                          <cn> 1 </cn>
                          <apply>
                            <divide/>
                            <ci> s_0434 </ci>
                            <ci> kms_s_0434r_0127 </ci>
                          </apply>
                        </apply>
                        <apply>
                          <plus/>
                          <cn> 1 </cn>
                          <apply>
                            <divide/>
                            <ci> s_0605 </ci>
                            <ci> kms_s_0605r_0127 </ci>
                          </apply>
                        </apply>
                      </apply>
                      <apply>
                        <times/>
                        <apply>
                          <plus/>
                          <cn> 1 </cn>
                          <apply>
                            <divide/>
                            <ci> s_0369 </ci>
                            <ci> kmp_s_0369r_0127 </ci>
                          </apply>
                        </apply>
                        <apply>
                          <plus/>
                          <cn> 1 </cn>
                          <apply>
                            <divide/>
                            <ci> s_0446 </ci>
                            <ci> kmp_s_0446r_0127 </ci>
                          </apply>
                        </apply>
                        <apply>
                          <plus/>
                          <cn> 1 </cn>
                          <apply>
                            <divide/>
                            <ci> s_0514 </ci>
                            <ci> kmp_s_0514r_0127 </ci>
                          </apply>
                        </apply>
                      </apply>
                    </apply>
                    <cn> 1 </cn>
                  </apply>
                </apply>
              </apply>
              <ci> intracellular </ci>
            </apply>
          </lambda>
        </math>
      </functionDefinition>
      <functionDefinition id="function_33" name="Function for acetylglutamate kinase">
        <math xmlns="http://www.w3.org/1998/Math/MathML">        
          <lambda>
            <bvar>
              <ci> Keq_r_0130 </ci>
            </bvar>
            <bvar>
              <ci> Vmax_r_0130 </ci>
            </bvar>
            <bvar>
              <ci> intracellular </ci>
            </bvar>
            <bvar>
              <ci> kmp_s_0400r_0130 </ci>
            </bvar>
            <bvar>
              <ci> kmp_s_1070r_0130 </ci>
            </bvar>
            <bvar>
              <ci> kms_s_0446r_0130 </ci>
            </bvar>
            <bvar>
              <ci> kms_s_1071r_0130 </ci>
            </bvar>
            <bvar>
              <ci> s_0400 </ci>
            </bvar>
            <bvar>
              <ci> s_0446 </ci>
            </bvar>
            <bvar>
              <ci> s_1070 </ci>
            </bvar>
            <bvar>
              <ci> s_1071 </ci>
            </bvar>
            <apply>
              <divide/>
              <apply>
                <times/>
                <ci> Vmax_r_0130 </ci>
                <apply>
                  <divide/>
                  <apply>
                    <times/>
                    <apply>
                      <power/>
                      <apply>
                        <divide/>
                        <cn> 1 </cn>
                        <ci> kms_s_0446r_0130 </ci>
                      </apply>
                      <cn> 1 </cn>
                    </apply>
                    <apply>
                      <power/>
                      <apply>
                        <divide/>
                        <cn> 1 </cn>
                        <ci> kms_s_1071r_0130 </ci>
                      </apply>
                      <cn> 1 </cn>
                    </apply>
                    <apply>
                      <minus/>
                      <apply>
                        <times/>
                        <apply>
                          <power/>
                          <ci> s_0446 </ci>
                          <cn> 1 </cn>
                        </apply>
                        <apply>
                          <power/>
                          <ci> s_1071 </ci>
                          <cn> 1 </cn>
                        </apply>
                      </apply>
                      <apply>
                        <divide/>
                        <apply>
                          <times/>
                          <apply>
                            <power/>
                            <ci> s_0400 </ci>
                            <cn> 1 </cn>
                          </apply>
                          <apply>
                            <power/>
                            <ci> s_1070 </ci>
                            <cn> 1 </cn>
                          </apply>
                        </apply>
                        <ci> Keq_r_0130 </ci>
                      </apply>
                    </apply>
                  </apply>
                  <apply>
                    <minus/>
                    <apply>
                      <plus/>
                      <apply>
                        <times/>
                        <apply>
                          <plus/>
                          <cn> 1 </cn>
                          <apply>
                            <divide/>
                            <ci> s_0446 </ci>
                            <ci> kms_s_0446r_0130 </ci>
                          </apply>
                        </apply>
                        <apply>
                          <plus/>
                          <cn> 1 </cn>
                          <apply>
                            <divide/>
                            <ci> s_1071 </ci>
                            <ci> kms_s_1071r_0130 </ci>
                          </apply>
                        </apply>
                      </apply>
                      <apply>
                        <times/>
                        <apply>
                          <plus/>
                          <cn> 1 </cn>
                          <apply>
                            <divide/>
                            <ci> s_0400 </ci>
                            <ci> kmp_s_0400r_0130 </ci>
                          </apply>
                        </apply>
                        <apply>
                          <plus/>
                          <cn> 1 </cn>
                          <apply>
                            <divide/>
                            <ci> s_1070 </ci>
                            <ci> kmp_s_1070r_0130 </ci>
                          </apply>
                        </apply>
                      </apply>
                    </apply>
                    <cn> 1 </cn>
                  </apply>
                </apply>
              </apply>
              <ci> intracellular </ci>
            </apply>
          </lambda>
        </math>
      </functionDefinition>
      <functionDefinition id="function_34" name="Function for acteylornithine transaminase">
        <math xmlns="http://www.w3.org/1998/Math/MathML">        
          <lambda>
            <bvar>
              <ci> Keq_r_0133 </ci>
            </bvar>
            <bvar>
              <ci> Vmax_r_0133 </ci>
            </bvar>
            <bvar>
              <ci> intracellular </ci>
            </bvar>
            <bvar>
              <ci> kmp_s_0185r_0133 </ci>
            </bvar>
            <bvar>
              <ci> kmp_s_1051r_0133 </ci>
            </bvar>
            <bvar>
              <ci> kms_s_0149r_0133 </ci>
            </bvar>
            <bvar>
              <ci> kms_s_0899r_0133 </ci>
            </bvar>
            <bvar>
              <ci> s_0149 </ci>
            </bvar>
            <bvar>
              <ci> s_0185 </ci>
            </bvar>
            <bvar>
              <ci> s_0899 </ci>
            </bvar>
            <bvar>
              <ci> s_1051 </ci>
            </bvar>
            <apply>
              <divide/>
              <apply>
                <times/>
                <ci> Vmax_r_0133 </ci>
                <apply>
                  <divide/>
                  <apply>
                    <times/>
                    <apply>
                      <power/>
                      <apply>
                        <divide/>
                        <cn> 1 </cn>
                        <ci> kms_s_0149r_0133 </ci>
                      </apply>
                      <cn> 1 </cn>
                    </apply>
                    <apply>
                      <power/>
                      <apply>
                        <divide/>
                        <cn> 1 </cn>
                        <ci> kms_s_0899r_0133 </ci>
                      </apply>
                      <cn> 1 </cn>
                    </apply>
                    <apply>
                      <minus/>
                      <apply>
                        <times/>
                        <apply>
                          <power/>
                          <ci> s_0149 </ci>
                          <cn> 1 </cn>
                        </apply>
                        <apply>
                          <power/>
                          <ci> s_0899 </ci>
                          <cn> 1 </cn>
                        </apply>
                      </apply>
                      <apply>
                        <divide/>
                        <apply>
                          <times/>
                          <apply>
                            <power/>
                            <ci> s_0185 </ci>
                            <cn> 1 </cn>
                          </apply>
                          <apply>
                            <power/>
                            <ci> s_1051 </ci>
                            <cn> 1 </cn>
                          </apply>
                        </apply>
                        <ci> Keq_r_0133 </ci>
                      </apply>
                    </apply>
                  </apply>
                  <apply>
                    <minus/>
                    <apply>
                      <plus/>
                      <apply>
                        <times/>
                        <apply>
                          <plus/>
                          <cn> 1 </cn>
                          <apply>
                            <divide/>
                            <ci> s_0149 </ci>
                            <ci> kms_s_0149r_0133 </ci>
                          </apply>
                        </apply>
                        <apply>
                          <plus/>
                          <cn> 1 </cn>
                          <apply>
                            <divide/>
                            <ci> s_0899 </ci>
                            <ci> kms_s_0899r_0133 </ci>
                          </apply>
                        </apply>
                      </apply>
                      <apply>
                        <times/>
                        <apply>
                          <plus/>
                          <cn> 1 </cn>
                          <apply>
                            <divide/>
                            <ci> s_0185 </ci>
                            <ci> kmp_s_0185r_0133 </ci>
                          </apply>
                        </apply>
                        <apply>
                          <plus/>
                          <cn> 1 </cn>
                          <apply>
                            <divide/>
                            <ci> s_1051 </ci>
                            <ci> kmp_s_1051r_0133 </ci>
                          </apply>
                        </apply>
                      </apply>
                    </apply>
                    <cn> 1 </cn>
                  </apply>
                </apply>
              </apply>
              <ci> intracellular </ci>
            </apply>
          </lambda>
        </math>
      </functionDefinition>
      <functionDefinition id="function_35" name="Function for adenosine kinase">
        <math xmlns="http://www.w3.org/1998/Math/MathML">        
          <lambda>
            <bvar>
              <ci> Keq_r_0157 </ci>
            </bvar>
            <bvar>
              <ci> Vmax_r_0157 </ci>
            </bvar>
            <bvar>
              <ci> intracellular </ci>
            </bvar>
            <bvar>
              <ci> kmp_s_0400r_0157 </ci>
            </bvar>
            <bvar>
              <ci> kmp_s_0434r_0157 </ci>
            </bvar>
            <bvar>
              <ci> kmp_s_0763_br_0157 </ci>
            </bvar>
            <bvar>
              <ci> kms_s_0393r_0157 </ci>
            </bvar>
            <bvar>
              <ci> kms_s_0446r_0157 </ci>
            </bvar>
            <bvar>
              <ci> s_0393 </ci>
            </bvar>
            <bvar>
              <ci> s_0400 </ci>
            </bvar>
            <bvar>
              <ci> s_0434 </ci>
            </bvar>
            <bvar>
              <ci> s_0446 </ci>
            </bvar>
            <bvar>
              <ci> s_0763_b </ci>
            </bvar>
            <apply>
              <divide/>
              <apply>
                <times/>
                <ci> Vmax_r_0157 </ci>
                <apply>
                  <divide/>
                  <apply>
                    <times/>
                    <apply>
                      <power/>
                      <apply>
                        <divide/>
                        <cn> 1 </cn>
                        <ci> kms_s_0393r_0157 </ci>
                      </apply>
                      <cn> 1 </cn>
                    </apply>
                    <apply>
                      <power/>
                      <apply>
                        <divide/>
                        <cn> 1 </cn>
                        <ci> kms_s_0446r_0157 </ci>
                      </apply>
                      <cn> 1 </cn>
                    </apply>
                    <apply>
                      <minus/>
                      <apply>
                        <times/>
                        <apply>
                          <power/>
                          <ci> s_0393 </ci>
                          <cn> 1 </cn>
                        </apply>
                        <apply>
                          <power/>
                          <ci> s_0446 </ci>
                          <cn> 1 </cn>
                        </apply>
                      </apply>
                      <apply>
                        <divide/>
                        <apply>
                          <times/>
                          <apply>
                            <power/>
                            <ci> s_0400 </ci>
                            <cn> 1 </cn>
                          </apply>
                          <apply>
                            <power/>
                            <ci> s_0434 </ci>
                            <cn> 1 </cn>
                          </apply>
                          <apply>
                            <power/>
                            <ci> s_0763_b </ci>
                            <cn> 1 </cn>
                          </apply>
                        </apply>
                        <ci> Keq_r_0157 </ci>
                      </apply>
                    </apply>
                  </apply>
                  <apply>
                    <minus/>
                    <apply>
                      <plus/>
                      <apply>
                        <times/>
                        <apply>
                          <plus/>
                          <cn> 1 </cn>
                          <apply>
                            <divide/>
                            <ci> s_0393 </ci>
                            <ci> kms_s_0393r_0157 </ci>
                          </apply>
                        </apply>
                        <apply>
                          <plus/>
                          <cn> 1 </cn>
                          <apply>
                            <divide/>
                            <ci> s_0446 </ci>
                            <ci> kms_s_0446r_0157 </ci>
                          </apply>
                        </apply>
                      </apply>
                      <apply>
                        <times/>
                        <apply>
                          <plus/>
                          <cn> 1 </cn>
                          <apply>
                            <divide/>
                            <ci> s_0400 </ci>
                            <ci> kmp_s_0400r_0157 </ci>
                          </apply>
                        </apply>
                        <apply>
                          <plus/>
                          <cn> 1 </cn>
                          <apply>
                            <divide/>
                            <ci> s_0434 </ci>
                            <ci> kmp_s_0434r_0157 </ci>
                          </apply>
                        </apply>
                        <apply>
                          <plus/>
                          <cn> 1 </cn>
                          <apply>
                            <divide/>
                            <ci> s_0763_b </ci>
                            <ci> kmp_s_0763_br_0157 </ci>
                          </apply>
                        </apply>
                      </apply>
                    </apply>
                    <cn> 1 </cn>
                  </apply>
                </apply>
              </apply>
              <ci> intracellular </ci>
            </apply>
          </lambda>
        </math>
      </functionDefinition>
      <functionDefinition id="function_58" name="Function for ATPase, cytosolic">
        <math xmlns="http://www.w3.org/1998/Math/MathML">        
          <lambda>
            <bvar>
              <ci> Keq_r_0249 </ci>
            </bvar>
            <bvar>
              <ci> Vmax_r_0249 </ci>
            </bvar>
            <bvar>
              <ci> kmp_s_0400r_0249 </ci>
            </bvar>
            <bvar>
              <ci> kmp_s_0766_br_0249 </ci>
            </bvar>
            <bvar>
              <ci> kmp_s_1207r_0249 </ci>
            </bvar>
            <bvar>
              <ci> kms_s_0446r_0249 </ci>
            </bvar>
            <bvar>
              <ci> kms_s_1434_br_0249 </ci>
            </bvar>
            <bvar>
              <ci> s_0400 </ci>
            </bvar>
            <bvar>
              <ci> s_0446 </ci>
            </bvar>
            <bvar>
              <ci> s_0766_b </ci>
            </bvar>
            <bvar>
              <ci> s_1207 </ci>
            </bvar>
            <bvar>
              <ci> s_1434_b </ci>
            </bvar>
            <apply>
              <times/>
              <ci> Vmax_r_0249 </ci>
              <apply>
                <divide/>
                <apply>
                  <times/>
                  <apply>
                    <power/>
                    <apply>
                      <divide/>
                      <cn> 1 </cn>
                      <ci> kms_s_0446r_0249 </ci>
                    </apply>
                    <cn> 1 </cn>
                  </apply>
                  <apply>
                    <power/>
                    <apply>
                      <divide/>
                      <cn> 1 </cn>
                      <ci> kms_s_1434_br_0249 </ci>
                    </apply>
                    <cn> 1 </cn>
                  </apply>
                  <apply>
                    <minus/>
                    <apply>
                      <times/>
                      <apply>
                        <power/>
                        <ci> s_0446 </ci>
                        <cn> 1 </cn>
                      </apply>
                      <apply>
                        <power/>
                        <ci> s_1434_b </ci>
                        <cn> 1 </cn>
                      </apply>
                    </apply>
                    <apply>
                      <divide/>
                      <apply>
                        <times/>
                        <apply>
                          <power/>
                          <ci> s_0400 </ci>
                          <cn> 1 </cn>
                        </apply>
                        <apply>
                          <power/>
                          <ci> s_0766_b </ci>
                          <cn> 1 </cn>
                        </apply>
                        <apply>
                          <power/>
                          <ci> s_1207 </ci>
                          <cn> 1 </cn>
                        </apply>
                      </apply>
                      <ci> Keq_r_0249 </ci>
                    </apply>
                  </apply>
                </apply>
                <apply>
                  <minus/>
                  <apply>
                    <plus/>
                    <apply>
                      <times/>
                      <apply>
                        <plus/>
                        <cn> 1 </cn>
                        <apply>
                          <divide/>
                          <ci> s_0446 </ci>
                          <ci> kms_s_0446r_0249 </ci>
                        </apply>
                      </apply>
                      <apply>
                        <plus/>
                        <cn> 1 </cn>
                        <apply>
                          <divide/>
                          <ci> s_1434_b </ci>
                          <ci> kms_s_1434_br_0249 </ci>
                        </apply>
                      </apply>
                    </apply>
                    <apply>
                      <times/>
                      <apply>
                        <plus/>
                        <cn> 1 </cn>
                        <apply>
                          <divide/>
                          <ci> s_0400 </ci>
                          <ci> kmp_s_0400r_0249 </ci>
                        </apply>
                      </apply>
                      <apply>
                        <plus/>
                        <cn> 1 </cn>
                        <apply>
                          <divide/>
                          <ci> s_0766_b </ci>
                          <ci> kmp_s_0766_br_0249 </ci>
                        </apply>
                      </apply>
                      <apply>
                        <plus/>
                        <cn> 1 </cn>
                        <apply>
                          <divide/>
                          <ci> s_1207 </ci>
                          <ci> kmp_s_1207r_0249 </ci>
                        </apply>
                      </apply>
                    </apply>
                  </apply>
                  <cn> 1 </cn>
                </apply>
              </apply>
            </apply>
          </lambda>
        </math>
      </functionDefinition>
      <functionDefinition id="function_59" name="Function for bicarbonate formation">
        <math xmlns="http://www.w3.org/1998/Math/MathML">        
          <lambda>
            <bvar>
              <ci> Keq_r_0251 </ci>
            </bvar>
            <bvar>
              <ci> Vmax_r_0251 </ci>
            </bvar>
            <bvar>
              <ci> intracellular </ci>
            </bvar>
            <bvar>
              <ci> kmp_s_0458r_0251 </ci>
            </bvar>
            <bvar>
              <ci> kmp_s_0763_br_0251 </ci>
            </bvar>
            <bvar>
              <ci> kms_s_0470r_0251 </ci>
            </bvar>
            <bvar>
              <ci> kms_s_1434_br_0251 </ci>
            </bvar>
            <bvar>
              <ci> s_0458 </ci>
            </bvar>
            <bvar>
              <ci> s_0470 </ci>
            </bvar>
            <bvar>
              <ci> s_0763_b </ci>
            </bvar>
            <bvar>
              <ci> s_1434_b </ci>
            </bvar>
            <apply>
              <divide/>
              <apply>
                <times/>
                <ci> Vmax_r_0251 </ci>
                <apply>
                  <divide/>
                  <apply>
                    <times/>
                    <apply>
                      <power/>
                      <apply>
                        <divide/>
                        <cn> 1 </cn>
                        <ci> kms_s_0470r_0251 </ci>
                      </apply>
                      <cn> 1 </cn>
                    </apply>
                    <apply>
                      <power/>
                      <apply>
                        <divide/>
                        <cn> 1 </cn>
                        <ci> kms_s_1434_br_0251 </ci>
                      </apply>
                      <cn> 1 </cn>
                    </apply>
                    <apply>
                      <minus/>
                      <apply>
                        <times/>
                        <apply>
                          <power/>
                          <ci> s_0470 </ci>
                          <cn> 1 </cn>
                        </apply>
                        <apply>
                          <power/>
                          <ci> s_1434_b </ci>
                          <cn> 1 </cn>
                        </apply>
                      </apply>
                      <apply>
                        <divide/>
                        <apply>
                          <times/>
                          <apply>
                            <power/>
                            <ci> s_0458 </ci>
                            <cn> 1 </cn>
                          </apply>
                          <apply>
                            <power/>
                            <ci> s_0763_b </ci>
                            <cn> 1 </cn>
                          </apply>
                        </apply>
                        <ci> Keq_r_0251 </ci>
                      </apply>
                    </apply>
                  </apply>
                  <apply>
                    <minus/>
                    <apply>
                      <plus/>
                      <apply>
                        <times/>
                        <apply>
                          <plus/>
                          <cn> 1 </cn>
                          <apply>
                            <divide/>
                            <ci> s_0470 </ci>
                            <ci> kms_s_0470r_0251 </ci>
                          </apply>
                        </apply>
                        <apply>
                          <plus/>
                          <cn> 1 </cn>
                          <apply>
                            <divide/>
                            <ci> s_1434_b </ci>
                            <ci> kms_s_1434_br_0251 </ci>
                          </apply>
                        </apply>
                      </apply>
                      <apply>
                        <times/>
                        <apply>
                          <plus/>
                          <cn> 1 </cn>
                          <apply>
                            <divide/>
                            <ci> s_0458 </ci>
                            <ci> kmp_s_0458r_0251 </ci>
                          </apply>
                        </apply>
                        <apply>
                          <plus/>
                          <cn> 1 </cn>
                          <apply>
                            <divide/>
                            <ci> s_0763_b </ci>
                            <ci> kmp_s_0763_br_0251 </ci>
                          </apply>
                        </apply>
                      </apply>
                    </apply>
                    <cn> 1 </cn>
                  </apply>
                </apply>
              </apply>
              <ci> intracellular </ci>
            </apply>
          </lambda>
        </math>
      </functionDefinition>
      <functionDefinition id="function_60" name="Function for C-14 sterol reductase">
        <math xmlns="http://www.w3.org/1998/Math/MathML">        
          <lambda>
            <bvar>
              <ci> Keq_r_0258 </ci>
            </bvar>
            <bvar>
              <ci> Vmax_r_0258 </ci>
            </bvar>
            <bvar>
              <ci> intracellular </ci>
            </bvar>
            <bvar>
              <ci> kmp_s_0124r_0258 </ci>
            </bvar>
            <bvar>
              <ci> kmp_s_1091r_0258 </ci>
            </bvar>
            <bvar>
              <ci> kms_s_0268r_0258 </ci>
            </bvar>
            <bvar>
              <ci> kms_s_0763_br_0258 </ci>
            </bvar>
            <bvar>
              <ci> kms_s_1096r_0258 </ci>
            </bvar>
            <bvar>
              <ci> s_0124 </ci>
            </bvar>
            <bvar>
              <ci> s_0268 </ci>
            </bvar>
            <bvar>
              <ci> s_0763_b </ci>
            </bvar>
            <bvar>
              <ci> s_1091 </ci>
            </bvar>
            <bvar>
              <ci> s_1096 </ci>
            </bvar>
            <apply>
              <divide/>
              <apply>
                <times/>
                <ci> Vmax_r_0258 </ci>
                <apply>
                  <divide/>
                  <apply>
                    <times/>
                    <apply>
                      <power/>
                      <apply>
                        <divide/>
                        <cn> 1 </cn>
                        <ci> kms_s_0268r_0258 </ci>
                      </apply>
                      <cn> 1 </cn>
                    </apply>
                    <apply>
                      <power/>
                      <apply>
                        <divide/>
                        <cn> 1 </cn>
                        <ci> kms_s_0763_br_0258 </ci>
                      </apply>
                      <cn> 1 </cn>
                    </apply>
                    <apply>
                      <power/>
                      <apply>
                        <divide/>
                        <cn> 1 </cn>
                        <ci> kms_s_1096r_0258 </ci>
                      </apply>
                      <cn> 1 </cn>
                    </apply>
                    <apply>
                      <minus/>
                      <apply>
                        <times/>
                        <apply>
                          <power/>
                          <ci> s_0268 </ci>
                          <cn> 1 </cn>
                        </apply>
                        <apply>
                          <power/>
                          <ci> s_0763_b </ci>
                          <cn> 1 </cn>
                        </apply>
                        <apply>
                          <power/>
                          <ci> s_1096 </ci>
                          <cn> 1 </cn>
                        </apply>
                      </apply>
                      <apply>
                        <divide/>
                        <apply>
                          <times/>
                          <apply>
                            <power/>
                            <ci> s_0124 </ci>
                            <cn> 1 </cn>
                          </apply>
                          <apply>
                            <power/>
                            <ci> s_1091 </ci>
                            <cn> 1 </cn>
                          </apply>
                        </apply>
                        <ci> Keq_r_0258 </ci>
                      </apply>
                    </apply>
                  </apply>
                  <apply>
                    <minus/>
                    <apply>
                      <plus/>
                      <apply>
                        <times/>
                        <apply>
                          <plus/>
                          <cn> 1 </cn>
                          <apply>
                            <divide/>
                            <ci> s_0268 </ci>
                            <ci> kms_s_0268r_0258 </ci>
                          </apply>
                        </apply>
                        <apply>
                          <plus/>
                          <cn> 1 </cn>
                          <apply>
                            <divide/>
                            <ci> s_0763_b </ci>
                            <ci> kms_s_0763_br_0258 </ci>
                          </apply>
                        </apply>
                        <apply>
                          <plus/>
                          <cn> 1 </cn>
                          <apply>
                            <divide/>
                            <ci> s_1096 </ci>
                            <ci> kms_s_1096r_0258 </ci>
                          </apply>
                        </apply>
                      </apply>
                      <apply>
                        <times/>
                        <apply>
                          <plus/>
                          <cn> 1 </cn>
                          <apply>
                            <divide/>
                            <ci> s_0124 </ci>
                            <ci> kmp_s_0124r_0258 </ci>
                          </apply>
                        </apply>
                        <apply>
                          <plus/>
                          <cn> 1 </cn>
                          <apply>
                            <divide/>
                            <ci> s_1091 </ci>
                            <ci> kmp_s_1091r_0258 </ci>
                          </apply>
                        </apply>
                      </apply>
                    </apply>
                    <cn> 1 </cn>
                  </apply>
                </apply>
              </apply>
              <ci> intracellular </ci>
            </apply>
          </lambda>
        </math>
      </functionDefinition>
      <functionDefinition id="function_61" name="Function for C-3 sterol dehydrogenase">
        <math xmlns="http://www.w3.org/1998/Math/MathML">        
          <lambda>
            <bvar>
              <ci> Keq_r_0261 </ci>
            </bvar>
            <bvar>
              <ci> Vmax_r_0261 </ci>
            </bvar>
            <bvar>
              <ci> intracellular </ci>
            </bvar>
            <bvar>
              <ci> kmp_s_0470r_0261 </ci>
            </bvar>
            <bvar>
              <ci> kmp_s_0763_br_0261 </ci>
            </bvar>
            <bvar>
              <ci> kmp_s_1096r_0261 </ci>
            </bvar>
            <bvar>
              <ci> kmp_s_1458r_0261 </ci>
            </bvar>
            <bvar>
              <ci> kms_s_1091r_0261 </ci>
            </bvar>
            <bvar>
              <ci> kms_s_1457r_0261 </ci>
            </bvar>
            <bvar>
              <ci> s_0470 </ci>
            </bvar>
            <bvar>
              <ci> s_0763_b </ci>
            </bvar>
            <bvar>
              <ci> s_1091 </ci>
            </bvar>
            <bvar>
              <ci> s_1096 </ci>
            </bvar>
            <bvar>
              <ci> s_1457 </ci>
            </bvar>
            <bvar>
              <ci> s_1458 </ci>
            </bvar>
            <apply>
              <divide/>
              <apply>
                <times/>
                <ci> Vmax_r_0261 </ci>
                <apply>
                  <divide/>
                  <apply>
                    <times/>
                    <apply>
                      <power/>
                      <apply>
                        <divide/>
                        <cn> 1 </cn>
                        <ci> kms_s_1091r_0261 </ci>
                      </apply>
                      <cn> 1 </cn>
                    </apply>
                    <apply>
                      <power/>
                      <apply>
                        <divide/>
                        <cn> 1 </cn>
                        <ci> kms_s_1457r_0261 </ci>
                      </apply>
                      <cn> 1 </cn>
                    </apply>
                    <apply>
                      <minus/>
                      <apply>
                        <times/>
                        <apply>
                          <power/>
                          <ci> s_1091 </ci>
                          <cn> 1 </cn>
                        </apply>
                        <apply>
                          <power/>
                          <ci> s_1457 </ci>
                          <cn> 1 </cn>
                        </apply>
                      </apply>
                      <apply>
                        <divide/>
                        <apply>
                          <times/>
                          <apply>
                            <power/>
                            <ci> s_0470 </ci>
                            <cn> 1 </cn>
                          </apply>
                          <apply>
                            <power/>
                            <ci> s_0763_b </ci>
                            <cn> 1 </cn>
                          </apply>
                          <apply>
                            <power/>
                            <ci> s_1096 </ci>
                            <cn> 1 </cn>
                          </apply>
                          <apply>
                            <power/>
                            <ci> s_1458 </ci>
                            <cn> 1 </cn>
                          </apply>
                        </apply>
                        <ci> Keq_r_0261 </ci>
                      </apply>
                    </apply>
                  </apply>
                  <apply>
                    <minus/>
                    <apply>
                      <plus/>
                      <apply>
                        <times/>
                        <apply>
                          <plus/>
                          <cn> 1 </cn>
                          <apply>
                            <divide/>
                            <ci> s_1091 </ci>
                            <ci> kms_s_1091r_0261 </ci>
                          </apply>
                        </apply>
                        <apply>
                          <plus/>
                          <cn> 1 </cn>
                          <apply>
                            <divide/>
                            <ci> s_1457 </ci>
                            <ci> kms_s_1457r_0261 </ci>
                          </apply>
                        </apply>
                      </apply>
                      <apply>
                        <times/>
                        <apply>
                          <plus/>
                          <cn> 1 </cn>
                          <apply>
                            <divide/>
                            <ci> s_0470 </ci>
                            <ci> kmp_s_0470r_0261 </ci>
                          </apply>
                        </apply>
                        <apply>
                          <plus/>
                          <cn> 1 </cn>
                          <apply>
                            <divide/>
                            <ci> s_0763_b </ci>
                            <ci> kmp_s_0763_br_0261 </ci>
                          </apply>
                        </apply>
                        <apply>
                          <plus/>
                          <cn> 1 </cn>
                          <apply>
                            <divide/>
                            <ci> s_1096 </ci>
                            <ci> kmp_s_1096r_0261 </ci>
                          </apply>
                        </apply>
                        <apply>
                          <plus/>
                          <cn> 1 </cn>
                          <apply>
                            <divide/>
                            <ci> s_1458 </ci>
                            <ci> kmp_s_1458r_0261 </ci>
                          </apply>
                        </apply>
                      </apply>
                    </apply>
                    <cn> 1 </cn>
                  </apply>
                </apply>
              </apply>
              <ci> intracellular </ci>
            </apply>
          </lambda>
        </math>
      </functionDefinition>
      <functionDefinition id="function_62" name="Function for C-3 sterol dehydrogenase (4-methylzymosterol)">
        <math xmlns="http://www.w3.org/1998/Math/MathML">        
          <lambda>
            <bvar>
              <ci> Keq_r_0262 </ci>
            </bvar>
            <bvar>
              <ci> Vmax_r_0262 </ci>
            </bvar>
            <bvar>
              <ci> intracellular </ci>
            </bvar>
            <bvar>
              <ci> kmp_s_0215r_0262 </ci>
            </bvar>
            <bvar>
              <ci> kmp_s_0470r_0262 </ci>
            </bvar>
            <bvar>
              <ci> kmp_s_0763_br_0262 </ci>
            </bvar>
            <bvar>
              <ci> kmp_s_1087r_0262 </ci>
            </bvar>
            <bvar>
              <ci> kms_s_0303r_0262 </ci>
            </bvar>
            <bvar>
              <ci> kms_s_1082r_0262 </ci>
            </bvar>
            <bvar>
              <ci> s_0215 </ci>
            </bvar>
            <bvar>
              <ci> s_0303 </ci>
            </bvar>
            <bvar>
              <ci> s_0470 </ci>
            </bvar>
            <bvar>
              <ci> s_0763_b </ci>
            </bvar>
            <bvar>
              <ci> s_1082 </ci>
            </bvar>
            <bvar>
              <ci> s_1087 </ci>
            </bvar>
            <apply>
              <divide/>
              <apply>
                <times/>
                <ci> Vmax_r_0262 </ci>
                <apply>
                  <divide/>
                  <apply>
                    <times/>
                    <apply>
                      <power/>
                      <apply>
                        <divide/>
                        <cn> 1 </cn>
                        <ci> kms_s_0303r_0262 </ci>
                      </apply>
                      <cn> 1 </cn>
                    </apply>
                    <apply>
                      <power/>
                      <apply>
                        <divide/>
                        <cn> 1 </cn>
                        <ci> kms_s_1082r_0262 </ci>
                      </apply>
                      <cn> 1 </cn>
                    </apply>
                    <apply>
                      <minus/>
                      <apply>
                        <times/>
                        <apply>
                          <power/>
                          <ci> s_0303 </ci>
                          <cn> 1 </cn>
                        </apply>
                        <apply>
                          <power/>
                          <ci> s_1082 </ci>
                          <cn> 1 </cn>
                        </apply>
                      </apply>
                      <apply>
                        <divide/>
                        <apply>
                          <times/>
                          <apply>
                            <power/>
                            <ci> s_0215 </ci>
                            <cn> 1 </cn>
                          </apply>
                          <apply>
                            <power/>
                            <ci> s_0470 </ci>
                            <cn> 1 </cn>
                          </apply>
                          <apply>
                            <power/>
                            <ci> s_0763_b </ci>
                            <cn> 1 </cn>
                          </apply>
                          <apply>
                            <power/>
                            <ci> s_1087 </ci>
                            <cn> 1 </cn>
                          </apply>
                        </apply>
                        <ci> Keq_r_0262 </ci>
                      </apply>
                    </apply>
                  </apply>
                  <apply>
                    <minus/>
                    <apply>
                      <plus/>
                      <apply>
                        <times/>
                        <apply>
                          <plus/>
                          <cn> 1 </cn>
                          <apply>
                            <divide/>
                            <ci> s_0303 </ci>
                            <ci> kms_s_0303r_0262 </ci>
                          </apply>
                        </apply>
                        <apply>
                          <plus/>
                          <cn> 1 </cn>
                          <apply>
                            <divide/>
                            <ci> s_1082 </ci>
                            <ci> kms_s_1082r_0262 </ci>
                          </apply>
                        </apply>
                      </apply>
                      <apply>
                        <times/>
                        <apply>
                          <plus/>
                          <cn> 1 </cn>
                          <apply>
                            <divide/>
                            <ci> s_0215 </ci>
                            <ci> kmp_s_0215r_0262 </ci>
                          </apply>
                        </apply>
                        <apply>
                          <plus/>
                          <cn> 1 </cn>
                          <apply>
                            <divide/>
                            <ci> s_0470 </ci>
                            <ci> kmp_s_0470r_0262 </ci>
                          </apply>
                        </apply>
                        <apply>
                          <plus/>
                          <cn> 1 </cn>
                          <apply>
                            <divide/>
                            <ci> s_0763_b </ci>
                            <ci> kmp_s_0763_br_0262 </ci>
                          </apply>
                        </apply>
                        <apply>
                          <plus/>
                          <cn> 1 </cn>
                          <apply>
                            <divide/>
                            <ci> s_1087 </ci>
                            <ci> kmp_s_1087r_0262 </ci>
                          </apply>
                        </apply>
                      </apply>
                    </apply>
                    <cn> 1 </cn>
                  </apply>
                </apply>
              </apply>
              <ci> intracellular </ci>
            </apply>
          </lambda>
        </math>
      </functionDefinition>
      <functionDefinition id="function_63" name="Function for C-3 sterol keto reductase (4-methylzymosterol)">
        <math xmlns="http://www.w3.org/1998/Math/MathML">        
          <lambda>
            <bvar>
              <ci> Keq_r_0263 </ci>
            </bvar>
            <bvar>
              <ci> Vmax_r_0263 </ci>
            </bvar>
            <bvar>
              <ci> intracellular </ci>
            </bvar>
            <bvar>
              <ci> kmp_s_0302r_0263 </ci>
            </bvar>
            <bvar>
              <ci> kmp_s_1091r_0263 </ci>
            </bvar>
            <bvar>
              <ci> kms_s_0215r_0263 </ci>
            </bvar>
            <bvar>
              <ci> kms_s_0763_br_0263 </ci>
            </bvar>
            <bvar>
              <ci> kms_s_1096r_0263 </ci>
            </bvar>
            <bvar>
              <ci> s_0215 </ci>
            </bvar>
            <bvar>
              <ci> s_0302 </ci>
            </bvar>
            <bvar>
              <ci> s_0763_b </ci>
            </bvar>
            <bvar>
              <ci> s_1091 </ci>
            </bvar>
            <bvar>
              <ci> s_1096 </ci>
            </bvar>
            <apply>
              <divide/>
              <apply>
                <times/>
                <ci> Vmax_r_0263 </ci>
                <apply>
                  <divide/>
                  <apply>
                    <times/>
                    <apply>
                      <power/>
                      <apply>
                        <divide/>
                        <cn> 1 </cn>
                        <ci> kms_s_0215r_0263 </ci>
                      </apply>
                      <cn> 1 </cn>
                    </apply>
                    <apply>
                      <power/>
                      <apply>
                        <divide/>
                        <cn> 1 </cn>
                        <ci> kms_s_0763_br_0263 </ci>
                      </apply>
                      <cn> 1 </cn>
                    </apply>
                    <apply>
                      <power/>
                      <apply>
                        <divide/>
                        <cn> 1 </cn>
                        <ci> kms_s_1096r_0263 </ci>
                      </apply>
                      <cn> 1 </cn>
                    </apply>
                    <apply>
                      <minus/>
                      <apply>
                        <times/>
                        <apply>
                          <power/>
                          <ci> s_0215 </ci>
                          <cn> 1 </cn>
                        </apply>
                        <apply>
                          <power/>
                          <ci> s_0763_b </ci>
                          <cn> 1 </cn>
                        </apply>
                        <apply>
                          <power/>
                          <ci> s_1096 </ci>
                          <cn> 1 </cn>
                        </apply>
                      </apply>
                      <apply>
                        <divide/>
                        <apply>
                          <times/>
                          <apply>
                            <power/>
                            <ci> s_0302 </ci>
                            <cn> 1 </cn>
                          </apply>
                          <apply>
                            <power/>
                            <ci> s_1091 </ci>
                            <cn> 1 </cn>
                          </apply>
                        </apply>
                        <ci> Keq_r_0263 </ci>
                      </apply>
                    </apply>
                  </apply>
                  <apply>
                    <minus/>
                    <apply>
                      <plus/>
                      <apply>
                        <times/>
                        <apply>
                          <plus/>
                          <cn> 1 </cn>
                          <apply>
                            <divide/>
                            <ci> s_0215 </ci>
                            <ci> kms_s_0215r_0263 </ci>
                          </apply>
                        </apply>
                        <apply>
                          <plus/>
                          <cn> 1 </cn>
                          <apply>
                            <divide/>
                            <ci> s_0763_b </ci>
                            <ci> kms_s_0763_br_0263 </ci>
                          </apply>
                        </apply>
                        <apply>
                          <plus/>
                          <cn> 1 </cn>
                          <apply>
                            <divide/>
                            <ci> s_1096 </ci>
                            <ci> kms_s_1096r_0263 </ci>
                          </apply>
                        </apply>
                      </apply>
                      <apply>
                        <times/>
                        <apply>
                          <plus/>
                          <cn> 1 </cn>
                          <apply>
                            <divide/>
                            <ci> s_0302 </ci>
                            <ci> kmp_s_0302r_0263 </ci>
                          </apply>
                        </apply>
                        <apply>
                          <plus/>
                          <cn> 1 </cn>
                          <apply>
                            <divide/>
                            <ci> s_1091 </ci>
                            <ci> kmp_s_1091r_0263 </ci>
                          </apply>
                        </apply>
                      </apply>
                    </apply>
                    <cn> 1 </cn>
                  </apply>
                </apply>
              </apply>
              <ci> intracellular </ci>
            </apply>
          </lambda>
        </math>
      </functionDefinition>
      <functionDefinition id="function_64" name="Function for C-3 sterol keto reductase (zymosterol)">
        <math xmlns="http://www.w3.org/1998/Math/MathML">        
          <lambda>
            <bvar>
              <ci> Keq_r_0264 </ci>
            </bvar>
            <bvar>
              <ci> Vmax_r_0264 </ci>
            </bvar>
            <bvar>
              <ci> intracellular </ci>
            </bvar>
            <bvar>
              <ci> kmp_s_1091r_0264 </ci>
            </bvar>
            <bvar>
              <ci> kmp_s_1447r_0264 </ci>
            </bvar>
            <bvar>
              <ci> kms_s_0763_br_0264 </ci>
            </bvar>
            <bvar>
              <ci> kms_s_1096r_0264 </ci>
            </bvar>
            <bvar>
              <ci> kms_s_1458r_0264 </ci>
            </bvar>
            <bvar>
              <ci> s_0763_b </ci>
            </bvar>
            <bvar>
              <ci> s_1091 </ci>
            </bvar>
            <bvar>
              <ci> s_1096 </ci>
            </bvar>
            <bvar>
              <ci> s_1447 </ci>
            </bvar>
            <bvar>
              <ci> s_1458 </ci>
            </bvar>
            <apply>
              <divide/>
              <apply>
                <times/>
                <ci> Vmax_r_0264 </ci>
                <apply>
                  <divide/>
                  <apply>
                    <times/>
                    <apply>
                      <power/>
                      <apply>
                        <divide/>
                        <cn> 1 </cn>
                        <ci> kms_s_0763_br_0264 </ci>
                      </apply>
                      <cn> 1 </cn>
                    </apply>
                    <apply>
                      <power/>
                      <apply>
                        <divide/>
                        <cn> 1 </cn>
                        <ci> kms_s_1096r_0264 </ci>
                      </apply>
                      <cn> 1 </cn>
                    </apply>
                    <apply>
                      <power/>
                      <apply>
                        <divide/>
                        <cn> 1 </cn>
                        <ci> kms_s_1458r_0264 </ci>
                      </apply>
                      <cn> 1 </cn>
                    </apply>
                    <apply>
                      <minus/>
                      <apply>
                        <times/>
                        <apply>
                          <power/>
                          <ci> s_0763_b </ci>
                          <cn> 1 </cn>
                        </apply>
                        <apply>
                          <power/>
                          <ci> s_1096 </ci>
                          <cn> 1 </cn>
                        </apply>
                        <apply>
                          <power/>
                          <ci> s_1458 </ci>
                          <cn> 1 </cn>
                        </apply>
                      </apply>
                      <apply>
                        <divide/>
                        <apply>
                          <times/>
                          <apply>
                            <power/>
                            <ci> s_1091 </ci>
                            <cn> 1 </cn>
                          </apply>
                          <apply>
                            <power/>
                            <ci> s_1447 </ci>
                            <cn> 1 </cn>
                          </apply>
                        </apply>
                        <ci> Keq_r_0264 </ci>
                      </apply>
                    </apply>
                  </apply>
                  <apply>
                    <minus/>
                    <apply>
                      <plus/>
                      <apply>
                        <times/>
                        <apply>
                          <plus/>
                          <cn> 1 </cn>
                          <apply>
                            <divide/>
                            <ci> s_0763_b </ci>
                            <ci> kms_s_0763_br_0264 </ci>
                          </apply>
                        </apply>
                        <apply>
                          <plus/>
                          <cn> 1 </cn>
                          <apply>
                            <divide/>
                            <ci> s_1096 </ci>
                            <ci> kms_s_1096r_0264 </ci>
                          </apply>
                        </apply>
                        <apply>
                          <plus/>
                          <cn> 1 </cn>
                          <apply>
                            <divide/>
                            <ci> s_1458 </ci>
                            <ci> kms_s_1458r_0264 </ci>
                          </apply>
                        </apply>
                      </apply>
                      <apply>
                        <times/>
                        <apply>
                          <plus/>
                          <cn> 1 </cn>
                          <apply>
                            <divide/>
                            <ci> s_1091 </ci>
                            <ci> kmp_s_1091r_0264 </ci>
                          </apply>
                        </apply>
                        <apply>
                          <plus/>
                          <cn> 1 </cn>
                          <apply>
                            <divide/>
                            <ci> s_1447 </ci>
                            <ci> kmp_s_1447r_0264 </ci>
                          </apply>
                        </apply>
                      </apply>
                    </apply>
                    <cn> 1 </cn>
                  </apply>
                </apply>
              </apply>
              <ci> intracellular </ci>
            </apply>
          </lambda>
        </math>
      </functionDefinition>
      <functionDefinition id="function_65" name="Function for C-4 methyl sterol oxidase">
        <math xmlns="http://www.w3.org/1998/Math/MathML">        
          <lambda>
            <bvar>
              <ci> Keq_r_0265 </ci>
            </bvar>
            <bvar>
              <ci> Vmax_r_0265 </ci>
            </bvar>
            <bvar>
              <ci> intracellular </ci>
            </bvar>
            <bvar>
              <ci> kmp_s_1091r_0265 </ci>
            </bvar>
            <bvar>
              <ci> kmp_s_1434_br_0265 </ci>
            </bvar>
            <bvar>
              <ci> kmp_s_1455r_0265 </ci>
            </bvar>
            <bvar>
              <ci> kms_s_0302r_0265 </ci>
            </bvar>
            <bvar>
              <ci> kms_s_0763_br_0265 </ci>
            </bvar>
            <bvar>
              <ci> kms_s_1096r_0265 </ci>
            </bvar>
            <bvar>
              <ci> kms_s_1160r_0265 </ci>
            </bvar>
            <bvar>
              <ci> s_0302 </ci>
            </bvar>
            <bvar>
              <ci> s_0763_b </ci>
            </bvar>
            <bvar>
              <ci> s_1091 </ci>
            </bvar>
            <bvar>
              <ci> s_1096 </ci>
            </bvar>
            <bvar>
              <ci> s_1160 </ci>
            </bvar>
            <bvar>
              <ci> s_1434_b </ci>
            </bvar>
            <bvar>
              <ci> s_1455 </ci>
            </bvar>
            <apply>
              <divide/>
              <apply>
                <times/>
                <ci> Vmax_r_0265 </ci>
                <apply>
                  <divide/>
                  <apply>
                    <times/>
                    <apply>
                      <power/>
                      <apply>
                        <divide/>
                        <cn> 1 </cn>
                        <ci> kms_s_0302r_0265 </ci>
                      </apply>
                      <cn> 1 </cn>
                    </apply>
                    <apply>
                      <power/>
                      <apply>
                        <divide/>
                        <cn> 1 </cn>
                        <ci> kms_s_0763_br_0265 </ci>
                      </apply>
                      <cn> 1 </cn>
                    </apply>
                    <apply>
                      <power/>
                      <apply>
                        <divide/>
                        <cn> 1 </cn>
                        <ci> kms_s_1096r_0265 </ci>
                      </apply>
                      <cn> 1 </cn>
                    </apply>
                    <apply>
                      <power/>
                      <apply>
                        <divide/>
                        <cn> 1 </cn>
                        <ci> kms_s_1160r_0265 </ci>
                      </apply>
                      <cn> 1 </cn>
                    </apply>
                    <apply>
                      <minus/>
                      <apply>
                        <times/>
                        <apply>
                          <power/>
                          <ci> s_0302 </ci>
                          <cn> 1 </cn>
                        </apply>
                        <apply>
                          <power/>
                          <ci> s_0763_b </ci>
                          <cn> 1 </cn>
                        </apply>
                        <apply>
                          <power/>
                          <ci> s_1096 </ci>
                          <cn> 1 </cn>
                        </apply>
                        <apply>
                          <power/>
                          <ci> s_1160 </ci>
                          <cn> 1 </cn>
                        </apply>
                      </apply>
                      <apply>
                        <divide/>
                        <apply>
                          <times/>
                          <apply>
                            <power/>
                            <ci> s_1091 </ci>
                            <cn> 1 </cn>
                          </apply>
                          <apply>
                            <power/>
                            <ci> s_1434_b </ci>
                            <cn> 1 </cn>
                          </apply>
                          <apply>
                            <power/>
                            <ci> s_1455 </ci>
                            <cn> 1 </cn>
                          </apply>
                        </apply>
                        <ci> Keq_r_0265 </ci>
                      </apply>
                    </apply>
                  </apply>
                  <apply>
                    <minus/>
                    <apply>
                      <plus/>
                      <apply>
                        <times/>
                        <apply>
                          <plus/>
                          <cn> 1 </cn>
                          <apply>
                            <divide/>
                            <ci> s_0302 </ci>
                            <ci> kms_s_0302r_0265 </ci>
                          </apply>
                        </apply>
                        <apply>
                          <plus/>
                          <cn> 1 </cn>
                          <apply>
                            <divide/>
                            <ci> s_0763_b </ci>
                            <ci> kms_s_0763_br_0265 </ci>
                          </apply>
                        </apply>
                        <apply>
                          <plus/>
                          <cn> 1 </cn>
                          <apply>
                            <divide/>
                            <ci> s_1096 </ci>
                            <ci> kms_s_1096r_0265 </ci>
                          </apply>
                        </apply>
                        <apply>
                          <plus/>
                          <cn> 1 </cn>
                          <apply>
                            <divide/>
                            <ci> s_1160 </ci>
                            <ci> kms_s_1160r_0265 </ci>
                          </apply>
                        </apply>
                      </apply>
                      <apply>
                        <times/>
                        <apply>
                          <plus/>
                          <cn> 1 </cn>
                          <apply>
                            <divide/>
                            <ci> s_1091 </ci>
                            <ci> kmp_s_1091r_0265 </ci>
                          </apply>
                        </apply>
                        <apply>
                          <plus/>
                          <cn> 1 </cn>
                          <apply>
                            <divide/>
                            <ci> s_1434_b </ci>
                            <ci> kmp_s_1434_br_0265 </ci>
                          </apply>
                        </apply>
                        <apply>
                          <plus/>
                          <cn> 1 </cn>
                          <apply>
                            <divide/>
                            <ci> s_1455 </ci>
                            <ci> kmp_s_1455r_0265 </ci>
                          </apply>
                        </apply>
                      </apply>
                    </apply>
                    <cn> 1 </cn>
                  </apply>
                </apply>
              </apply>
              <ci> intracellular </ci>
            </apply>
          </lambda>
        </math>
      </functionDefinition>
      <functionDefinition id="function_66" name="Function for C-4 methyl sterol oxidase_2">
        <math xmlns="http://www.w3.org/1998/Math/MathML">        
          <lambda>
            <bvar>
              <ci> Keq_r_0266 </ci>
            </bvar>
            <bvar>
              <ci> Vmax_r_0266 </ci>
            </bvar>
            <bvar>
              <ci> intracellular </ci>
            </bvar>
            <bvar>
              <ci> kmp_s_1091r_0266 </ci>
            </bvar>
            <bvar>
              <ci> kmp_s_1434_br_0266 </ci>
            </bvar>
            <bvar>
              <ci> kmp_s_1456r_0266 </ci>
            </bvar>
            <bvar>
              <ci> kms_s_0763_br_0266 </ci>
            </bvar>
            <bvar>
              <ci> kms_s_1096r_0266 </ci>
            </bvar>
            <bvar>
              <ci> kms_s_1160r_0266 </ci>
            </bvar>
            <bvar>
              <ci> kms_s_1455r_0266 </ci>
            </bvar>
            <bvar>
              <ci> s_0763_b </ci>
            </bvar>
            <bvar>
              <ci> s_1091 </ci>
            </bvar>
            <bvar>
              <ci> s_1096 </ci>
            </bvar>
            <bvar>
              <ci> s_1160 </ci>
            </bvar>
            <bvar>
              <ci> s_1434_b </ci>
            </bvar>
            <bvar>
              <ci> s_1455 </ci>
            </bvar>
            <bvar>
              <ci> s_1456 </ci>
            </bvar>
            <apply>
              <divide/>
              <apply>
                <times/>
                <ci> Vmax_r_0266 </ci>
                <apply>
                  <divide/>
                  <apply>
                    <times/>
                    <apply>
                      <power/>
                      <apply>
                        <divide/>
                        <cn> 1 </cn>
                        <ci> kms_s_0763_br_0266 </ci>
                      </apply>
                      <cn> 1 </cn>
                    </apply>
                    <apply>
                      <power/>
                      <apply>
                        <divide/>
                        <cn> 1 </cn>
                        <ci> kms_s_1096r_0266 </ci>
                      </apply>
                      <cn> 1 </cn>
                    </apply>
                    <apply>
                      <power/>
                      <apply>
                        <divide/>
                        <cn> 1 </cn>
                        <ci> kms_s_1160r_0266 </ci>
                      </apply>
                      <cn> 1 </cn>
                    </apply>
                    <apply>
                      <power/>
                      <apply>
                        <divide/>
                        <cn> 1 </cn>
                        <ci> kms_s_1455r_0266 </ci>
                      </apply>
                      <cn> 1 </cn>
                    </apply>
                    <apply>
                      <minus/>
                      <apply>
                        <times/>
                        <apply>
                          <power/>
                          <ci> s_0763_b </ci>
                          <cn> 1 </cn>
                        </apply>
                        <apply>
                          <power/>
                          <ci> s_1096 </ci>
                          <cn> 1 </cn>
                        </apply>
                        <apply>
                          <power/>
                          <ci> s_1160 </ci>
                          <cn> 1 </cn>
                        </apply>
                        <apply>
                          <power/>
                          <ci> s_1455 </ci>
                          <cn> 1 </cn>
                        </apply>
                      </apply>
                      <apply>
                        <divide/>
                        <apply>
                          <times/>
                          <apply>
                            <power/>
                            <ci> s_1091 </ci>
                            <cn> 1 </cn>
                          </apply>
                          <apply>
                            <power/>
                            <ci> s_1434_b </ci>
                            <cn> 2 </cn>
                          </apply>
                          <apply>
                            <power/>
                            <ci> s_1456 </ci>
                            <cn> 1 </cn>
                          </apply>
                        </apply>
                        <ci> Keq_r_0266 </ci>
                      </apply>
                    </apply>
                  </apply>
                  <apply>
                    <minus/>
                    <apply>
                      <plus/>
                      <apply>
                        <times/>
                        <apply>
                          <plus/>
                          <cn> 1 </cn>
                          <apply>
                            <divide/>
                            <ci> s_0763_b </ci>
                            <ci> kms_s_0763_br_0266 </ci>
                          </apply>
                        </apply>
                        <apply>
                          <plus/>
                          <cn> 1 </cn>
                          <apply>
                            <divide/>
                            <ci> s_1096 </ci>
                            <ci> kms_s_1096r_0266 </ci>
                          </apply>
                        </apply>
                        <apply>
                          <plus/>
                          <cn> 1 </cn>
                          <apply>
                            <divide/>
                            <ci> s_1160 </ci>
                            <ci> kms_s_1160r_0266 </ci>
                          </apply>
                        </apply>
                        <apply>
                          <plus/>
                          <cn> 1 </cn>
                          <apply>
                            <divide/>
                            <ci> s_1455 </ci>
                            <ci> kms_s_1455r_0266 </ci>
                          </apply>
                        </apply>
                      </apply>
                      <apply>
                        <times/>
                        <apply>
                          <plus/>
                          <cn> 1 </cn>
                          <apply>
                            <divide/>
                            <ci> s_1091 </ci>
                            <ci> kmp_s_1091r_0266 </ci>
                          </apply>
                        </apply>
                        <apply>
                          <plus/>
                          <cn> 1 </cn>
                          <apply>
                            <divide/>
                            <ci> s_1434_b </ci>
                            <ci> kmp_s_1434_br_0266 </ci>
                          </apply>
                        </apply>
                        <apply>
                          <plus/>
                          <cn> 1 </cn>
                          <apply>
                            <divide/>
                            <ci> s_1456 </ci>
                            <ci> kmp_s_1456r_0266 </ci>
                          </apply>
                        </apply>
                      </apply>
                    </apply>
                    <cn> 1 </cn>
                  </apply>
                </apply>
              </apply>
              <ci> intracellular </ci>
            </apply>
          </lambda>
        </math>
      </functionDefinition>
      <functionDefinition id="function_67" name="Function for C-4 methyl sterol oxidase_3">
        <math xmlns="http://www.w3.org/1998/Math/MathML">        
          <lambda>
            <bvar>
              <ci> Keq_r_0267 </ci>
            </bvar>
            <bvar>
              <ci> Vmax_r_0267 </ci>
            </bvar>
            <bvar>
              <ci> intracellular </ci>
            </bvar>
            <bvar>
              <ci> kmp_s_1091r_0267 </ci>
            </bvar>
            <bvar>
              <ci> kmp_s_1434_br_0267 </ci>
            </bvar>
            <bvar>
              <ci> kmp_s_1457r_0267 </ci>
            </bvar>
            <bvar>
              <ci> kms_s_0763_br_0267 </ci>
            </bvar>
            <bvar>
              <ci> kms_s_1096r_0267 </ci>
            </bvar>
            <bvar>
              <ci> kms_s_1160r_0267 </ci>
            </bvar>
            <bvar>
              <ci> kms_s_1456r_0267 </ci>
            </bvar>
            <bvar>
              <ci> s_0763_b </ci>
            </bvar>
            <bvar>
              <ci> s_1091 </ci>
            </bvar>
            <bvar>
              <ci> s_1096 </ci>
            </bvar>
            <bvar>
              <ci> s_1160 </ci>
            </bvar>
            <bvar>
              <ci> s_1434_b </ci>
            </bvar>
            <bvar>
              <ci> s_1456 </ci>
            </bvar>
            <bvar>
              <ci> s_1457 </ci>
            </bvar>
            <apply>
              <divide/>
              <apply>
                <times/>
                <ci> Vmax_r_0267 </ci>
                <apply>
                  <divide/>
                  <apply>
                    <times/>
                    <apply>
                      <power/>
                      <apply>
                        <divide/>
                        <cn> 1 </cn>
                        <ci> kms_s_0763_br_0267 </ci>
                      </apply>
                      <cn> 1 </cn>
                    </apply>
                    <apply>
                      <power/>
                      <apply>
                        <divide/>
                        <cn> 1 </cn>
                        <ci> kms_s_1096r_0267 </ci>
                      </apply>
                      <cn> 1 </cn>
                    </apply>
                    <apply>
                      <power/>
                      <apply>
                        <divide/>
                        <cn> 1 </cn>
                        <ci> kms_s_1160r_0267 </ci>
                      </apply>
                      <cn> 1 </cn>
                    </apply>
                    <apply>
                      <power/>
                      <apply>
                        <divide/>
                        <cn> 1 </cn>
                        <ci> kms_s_1456r_0267 </ci>
                      </apply>
                      <cn> 1 </cn>
                    </apply>
                    <apply>
                      <minus/>
                      <apply>
                        <times/>
                        <apply>
                          <power/>
                          <ci> s_0763_b </ci>
                          <cn> 1 </cn>
                        </apply>
                        <apply>
                          <power/>
                          <ci> s_1096 </ci>
                          <cn> 1 </cn>
                        </apply>
                        <apply>
                          <power/>
                          <ci> s_1160 </ci>
                          <cn> 1 </cn>
                        </apply>
                        <apply>
                          <power/>
                          <ci> s_1456 </ci>
                          <cn> 1 </cn>
                        </apply>
                      </apply>
                      <apply>
                        <divide/>
                        <apply>
                          <times/>
                          <apply>
                            <power/>
                            <ci> s_1091 </ci>
                            <cn> 1 </cn>
                          </apply>
                          <apply>
                            <power/>
                            <ci> s_1434_b </ci>
                            <cn> 1 </cn>
                          </apply>
                          <apply>
                            <power/>
                            <ci> s_1457 </ci>
                            <cn> 1 </cn>
                          </apply>
                        </apply>
                        <ci> Keq_r_0267 </ci>
                      </apply>
                    </apply>
                  </apply>
                  <apply>
                    <minus/>
                    <apply>
                      <plus/>
                      <apply>
                        <times/>
                        <apply>
                          <plus/>
                          <cn> 1 </cn>
                          <apply>
                            <divide/>
                            <ci> s_0763_b </ci>
                            <ci> kms_s_0763_br_0267 </ci>
                          </apply>
                        </apply>
                        <apply>
                          <plus/>
                          <cn> 1 </cn>
                          <apply>
                            <divide/>
                            <ci> s_1096 </ci>
                            <ci> kms_s_1096r_0267 </ci>
                          </apply>
                        </apply>
                        <apply>
                          <plus/>
                          <cn> 1 </cn>
                          <apply>
                            <divide/>
                            <ci> s_1160 </ci>
                            <ci> kms_s_1160r_0267 </ci>
                          </apply>
                        </apply>
                        <apply>
                          <plus/>
                          <cn> 1 </cn>
                          <apply>
                            <divide/>
                            <ci> s_1456 </ci>
                            <ci> kms_s_1456r_0267 </ci>
                          </apply>
                        </apply>
                      </apply>
                      <apply>
                        <times/>
                        <apply>
                          <plus/>
                          <cn> 1 </cn>
                          <apply>
                            <divide/>
                            <ci> s_1091 </ci>
                            <ci> kmp_s_1091r_0267 </ci>
                          </apply>
                        </apply>
                        <apply>
                          <plus/>
                          <cn> 1 </cn>
                          <apply>
                            <divide/>
                            <ci> s_1434_b </ci>
                            <ci> kmp_s_1434_br_0267 </ci>
                          </apply>
                        </apply>
                        <apply>
                          <plus/>
                          <cn> 1 </cn>
                          <apply>
                            <divide/>
                            <ci> s_1457 </ci>
                            <ci> kmp_s_1457r_0267 </ci>
                          </apply>
                        </apply>
                      </apply>
                    </apply>
                    <cn> 1 </cn>
                  </apply>
                </apply>
              </apply>
              <ci> intracellular </ci>
            </apply>
          </lambda>
        </math>
      </functionDefinition>
      <functionDefinition id="function_68" name="Function for C-4 sterol methyl oxidase (4,4-dimethylzymosterol)">
        <math xmlns="http://www.w3.org/1998/Math/MathML">        
          <lambda>
            <bvar>
              <ci> Keq_r_0268 </ci>
            </bvar>
            <bvar>
              <ci> Vmax_r_0268 </ci>
            </bvar>
            <bvar>
              <ci> intracellular </ci>
            </bvar>
            <bvar>
              <ci> kmp_s_0303r_0268 </ci>
            </bvar>
            <bvar>
              <ci> kmp_s_1091r_0268 </ci>
            </bvar>
            <bvar>
              <ci> kmp_s_1434_br_0268 </ci>
            </bvar>
            <bvar>
              <ci> kms_s_0124r_0268 </ci>
            </bvar>
            <bvar>
              <ci> kms_s_0763_br_0268 </ci>
            </bvar>
            <bvar>
              <ci> kms_s_1096r_0268 </ci>
            </bvar>
            <bvar>
              <ci> kms_s_1160r_0268 </ci>
            </bvar>
            <bvar>
              <ci> s_0124 </ci>
            </bvar>
            <bvar>
              <ci> s_0303 </ci>
            </bvar>
            <bvar>
              <ci> s_0763_b </ci>
            </bvar>
            <bvar>
              <ci> s_1091 </ci>
            </bvar>
            <bvar>
              <ci> s_1096 </ci>
            </bvar>
            <bvar>
              <ci> s_1160 </ci>
            </bvar>
            <bvar>
              <ci> s_1434_b </ci>
            </bvar>
            <apply>
              <divide/>
              <apply>
                <times/>
                <ci> Vmax_r_0268 </ci>
                <apply>
                  <divide/>
                  <apply>
                    <times/>
                    <apply>
                      <power/>
                      <apply>
                        <divide/>
                        <cn> 1 </cn>
                        <ci> kms_s_0124r_0268 </ci>
                      </apply>
                      <cn> 1 </cn>
                    </apply>
                    <apply>
                      <power/>
                      <apply>
                        <divide/>
                        <cn> 1 </cn>
                        <ci> kms_s_0763_br_0268 </ci>
                      </apply>
                      <cn> 3 </cn>
                    </apply>
                    <apply>
                      <power/>
                      <apply>
                        <divide/>
                        <cn> 1 </cn>
                        <ci> kms_s_1096r_0268 </ci>
                      </apply>
                      <cn> 3 </cn>
                    </apply>
                    <apply>
                      <power/>
                      <apply>
                        <divide/>
                        <cn> 1 </cn>
                        <ci> kms_s_1160r_0268 </ci>
                      </apply>
                      <cn> 3 </cn>
                    </apply>
                    <apply>
                      <minus/>
                      <apply>
                        <times/>
                        <apply>
                          <power/>
                          <ci> s_0124 </ci>
                          <cn> 1 </cn>
                        </apply>
                        <apply>
                          <power/>
                          <ci> s_0763_b </ci>
                          <cn> 3 </cn>
                        </apply>
                        <apply>
                          <power/>
                          <ci> s_1096 </ci>
                          <cn> 3 </cn>
                        </apply>
                        <apply>
                          <power/>
                          <ci> s_1160 </ci>
                          <cn> 3 </cn>
                        </apply>
                      </apply>
                      <apply>
                        <divide/>
                        <apply>
                          <times/>
                          <apply>
                            <power/>
                            <ci> s_0303 </ci>
                            <cn> 1 </cn>
                          </apply>
                          <apply>
                            <power/>
                            <ci> s_1091 </ci>
                            <cn> 3 </cn>
                          </apply>
                          <apply>
                            <power/>
                            <ci> s_1434_b </ci>
                            <cn> 4 </cn>
                          </apply>
                        </apply>
                        <ci> Keq_r_0268 </ci>
                      </apply>
                    </apply>
                  </apply>
                  <apply>
                    <minus/>
                    <apply>
                      <plus/>
                      <apply>
                        <times/>
                        <apply>
                          <plus/>
                          <cn> 1 </cn>
                          <apply>
                            <divide/>
                            <ci> s_0124 </ci>
                            <ci> kms_s_0124r_0268 </ci>
                          </apply>
                        </apply>
                        <apply>
                          <plus/>
                          <cn> 1 </cn>
                          <apply>
                            <divide/>
                            <ci> s_0763_b </ci>
                            <ci> kms_s_0763_br_0268 </ci>
                          </apply>
                        </apply>
                        <apply>
                          <plus/>
                          <cn> 1 </cn>
                          <apply>
                            <divide/>
                            <ci> s_1096 </ci>
                            <ci> kms_s_1096r_0268 </ci>
                          </apply>
                        </apply>
                        <apply>
                          <plus/>
                          <cn> 1 </cn>
                          <apply>
                            <divide/>
                            <ci> s_1160 </ci>
                            <ci> kms_s_1160r_0268 </ci>
                          </apply>
                        </apply>
                      </apply>
                      <apply>
                        <times/>
                        <apply>
                          <plus/>
                          <cn> 1 </cn>
                          <apply>
                            <divide/>
                            <ci> s_0303 </ci>
                            <ci> kmp_s_0303r_0268 </ci>
                          </apply>
                        </apply>
                        <apply>
                          <plus/>
                          <cn> 1 </cn>
                          <apply>
                            <divide/>
                            <ci> s_1091 </ci>
                            <ci> kmp_s_1091r_0268 </ci>
                          </apply>
                        </apply>
                        <apply>
                          <plus/>
                          <cn> 1 </cn>
                          <apply>
                            <divide/>
                            <ci> s_1434_b </ci>
                            <ci> kmp_s_1434_br_0268 </ci>
                          </apply>
                        </apply>
                      </apply>
                    </apply>
                    <cn> 1 </cn>
                  </apply>
                </apply>
              </apply>
              <ci> intracellular </ci>
            </apply>
          </lambda>
        </math>
      </functionDefinition>
      <functionDefinition id="function_69" name="Function for C-8 sterol isomerase">
        <math xmlns="http://www.w3.org/1998/Math/MathML">        
          <lambda>
            <bvar>
              <ci> Keq_r_0270 </ci>
            </bvar>
            <bvar>
              <ci> Vmax_r_0270 </ci>
            </bvar>
            <bvar>
              <ci> intracellular </ci>
            </bvar>
            <bvar>
              <ci> kmp_s_0627r_0270 </ci>
            </bvar>
            <bvar>
              <ci> kms_s_0669r_0270 </ci>
            </bvar>
            <bvar>
              <ci> s_0627 </ci>
            </bvar>
            <bvar>
              <ci> s_0669 </ci>
            </bvar>
            <apply>
              <divide/>
              <apply>
                <times/>
                <ci> Vmax_r_0270 </ci>
                <apply>
                  <divide/>
                  <apply>
                    <times/>
                    <apply>
                      <power/>
                      <apply>
                        <divide/>
                        <cn> 1 </cn>
                        <ci> kms_s_0669r_0270 </ci>
                      </apply>
                      <cn> 1 </cn>
                    </apply>
                    <apply>
                      <minus/>
                      <apply>
                        <power/>
                        <ci> s_0669 </ci>
                        <cn> 1 </cn>
                      </apply>
                      <apply>
                        <divide/>
                        <apply>
                          <power/>
                          <ci> s_0627 </ci>
                          <cn> 1 </cn>
                        </apply>
                        <ci> Keq_r_0270 </ci>
                      </apply>
                    </apply>
                  </apply>
                  <apply>
                    <minus/>
                    <apply>
                      <plus/>
                      <cn> 1 </cn>
                      <apply>
                        <divide/>
                        <ci> s_0669 </ci>
                        <ci> kms_s_0669r_0270 </ci>
                      </apply>
                      <cn> 1 </cn>
                      <apply>
                        <divide/>
                        <ci> s_0627 </ci>
                        <ci> kmp_s_0627r_0270 </ci>
                      </apply>
                    </apply>
                    <cn> 1 </cn>
                  </apply>
                </apply>
              </apply>
              <ci> intracellular </ci>
            </apply>
          </lambda>
        </math>
      </functionDefinition>
      <functionDefinition id="function_70" name="Function for C-s24 sterol reductase">
        <math xmlns="http://www.w3.org/1998/Math/MathML">        
          <lambda>
            <bvar>
              <ci> Keq_r_0271 </ci>
            </bvar>
            <bvar>
              <ci> Vmax_r_0271 </ci>
            </bvar>
            <bvar>
              <ci> intracellular </ci>
            </bvar>
            <bvar>
              <ci> kmp_s_0635r_0271 </ci>
            </bvar>
            <bvar>
              <ci> kmp_s_1091r_0271 </ci>
            </bvar>
            <bvar>
              <ci> kms_s_0632r_0271 </ci>
            </bvar>
            <bvar>
              <ci> kms_s_0763_br_0271 </ci>
            </bvar>
            <bvar>
              <ci> kms_s_1096r_0271 </ci>
            </bvar>
            <bvar>
              <ci> s_0632 </ci>
            </bvar>
            <bvar>
              <ci> s_0635 </ci>
            </bvar>
            <bvar>
              <ci> s_0763_b </ci>
            </bvar>
            <bvar>
              <ci> s_1091 </ci>
            </bvar>
            <bvar>
              <ci> s_1096 </ci>
            </bvar>
            <apply>
              <divide/>
              <apply>
                <times/>
                <ci> Vmax_r_0271 </ci>
                <apply>
                  <divide/>
                  <apply>
                    <times/>
                    <apply>
                      <power/>
                      <apply>
                        <divide/>
                        <cn> 1 </cn>
                        <ci> kms_s_0632r_0271 </ci>
                      </apply>
                      <cn> 1 </cn>
                    </apply>
                    <apply>
                      <power/>
                      <apply>
                        <divide/>
                        <cn> 1 </cn>
                        <ci> kms_s_0763_br_0271 </ci>
                      </apply>
                      <cn> 1 </cn>
                    </apply>
                    <apply>
                      <power/>
                      <apply>
                        <divide/>
                        <cn> 1 </cn>
                        <ci> kms_s_1096r_0271 </ci>
                      </apply>
                      <cn> 1 </cn>
                    </apply>
                    <apply>
                      <minus/>
                      <apply>
                        <times/>
                        <apply>
                          <power/>
                          <ci> s_0632 </ci>
                          <cn> 1 </cn>
                        </apply>
                        <apply>
                          <power/>
                          <ci> s_0763_b </ci>
                          <cn> 1 </cn>
                        </apply>
                        <apply>
                          <power/>
                          <ci> s_1096 </ci>
                          <cn> 1 </cn>
                        </apply>
                      </apply>
                      <apply>
                        <divide/>
                        <apply>
                          <times/>
                          <apply>
                            <power/>
                            <ci> s_0635 </ci>
                            <cn> 1 </cn>
                          </apply>
                          <apply>
                            <power/>
                            <ci> s_1091 </ci>
                            <cn> 1 </cn>
                          </apply>
                        </apply>
                        <ci> Keq_r_0271 </ci>
                      </apply>
                    </apply>
                  </apply>
                  <apply>
                    <minus/>
                    <apply>
                      <plus/>
                      <apply>
                        <times/>
                        <apply>
                          <plus/>
                          <cn> 1 </cn>
                          <apply>
                            <divide/>
                            <ci> s_0632 </ci>
                            <ci> kms_s_0632r_0271 </ci>
                          </apply>
                        </apply>
                        <apply>
                          <plus/>
                          <cn> 1 </cn>
                          <apply>
                            <divide/>
                            <ci> s_0763_b </ci>
                            <ci> kms_s_0763_br_0271 </ci>
                          </apply>
                        </apply>
                        <apply>
                          <plus/>
                          <cn> 1 </cn>
                          <apply>
                            <divide/>
                            <ci> s_1096 </ci>
                            <ci> kms_s_1096r_0271 </ci>
                          </apply>
                        </apply>
                      </apply>
                      <apply>
                        <times/>
                        <apply>
                          <plus/>
                          <cn> 1 </cn>
                          <apply>
                            <divide/>
                            <ci> s_0635 </ci>
                            <ci> kmp_s_0635r_0271 </ci>
                          </apply>
                        </apply>
                        <apply>
                          <plus/>
                          <cn> 1 </cn>
                          <apply>
                            <divide/>
                            <ci> s_1091 </ci>
                            <ci> kmp_s_1091r_0271 </ci>
                          </apply>
                        </apply>
                      </apply>
                    </apply>
                    <cn> 1 </cn>
                  </apply>
                </apply>
              </apply>
              <ci> intracellular </ci>
            </apply>
          </lambda>
        </math>
      </functionDefinition>
      <functionDefinition id="function_71" name="Function for carbamoyl-phosphate synthase (glutamine-hydrolysing)">
        <math xmlns="http://www.w3.org/1998/Math/MathML">        
          <lambda>
            <bvar>
              <ci> Keq_r_0277 </ci>
            </bvar>
            <bvar>
              <ci> Vmax_r_0277 </ci>
            </bvar>
            <bvar>
              <ci> intracellular </ci>
            </bvar>
            <bvar>
              <ci> kmp_s_0400r_0277 </ci>
            </bvar>
            <bvar>
              <ci> kmp_s_0469r_0277 </ci>
            </bvar>
            <bvar>
              <ci> kmp_s_0763_br_0277 </ci>
            </bvar>
            <bvar>
              <ci> kmp_s_0899r_0277 </ci>
            </bvar>
            <bvar>
              <ci> kmp_s_1207r_0277 </ci>
            </bvar>
            <bvar>
              <ci> kms_s_0446r_0277 </ci>
            </bvar>
            <bvar>
              <ci> kms_s_0458r_0277 </ci>
            </bvar>
            <bvar>
              <ci> kms_s_0907r_0277 </ci>
            </bvar>
            <bvar>
              <ci> kms_s_1434_br_0277 </ci>
            </bvar>
            <bvar>
              <ci> s_0400 </ci>
            </bvar>
            <bvar>
              <ci> s_0446 </ci>
            </bvar>
            <bvar>
              <ci> s_0458 </ci>
            </bvar>
            <bvar>
              <ci> s_0469 </ci>
            </bvar>
            <bvar>
              <ci> s_0763_b </ci>
            </bvar>
            <bvar>
              <ci> s_0899 </ci>
            </bvar>
            <bvar>
              <ci> s_0907 </ci>
            </bvar>
            <bvar>
              <ci> s_1207 </ci>
            </bvar>
            <bvar>
              <ci> s_1434_b </ci>
            </bvar>
            <apply>
              <divide/>
              <apply>
                <times/>
                <ci> Vmax_r_0277 </ci>
                <apply>
                  <divide/>
                  <apply>
                    <times/>
                    <apply>
                      <power/>
                      <apply>
                        <divide/>
                        <cn> 1 </cn>
                        <ci> kms_s_0446r_0277 </ci>
                      </apply>
                      <cn> 2 </cn>
                    </apply>
                    <apply>
                      <power/>
                      <apply>
                        <divide/>
                        <cn> 1 </cn>
                        <ci> kms_s_0458r_0277 </ci>
                      </apply>
                      <cn> 1 </cn>
                    </apply>
                    <apply>
                      <power/>
                      <apply>
                        <divide/>
                        <cn> 1 </cn>
                        <ci> kms_s_0907r_0277 </ci>
                      </apply>
                      <cn> 1 </cn>
                    </apply>
                    <apply>
                      <power/>
                      <apply>
                        <divide/>
                        <cn> 1 </cn>
                        <ci> kms_s_1434_br_0277 </ci>
                      </apply>
                      <cn> 1 </cn>
                    </apply>
                    <apply>
                      <minus/>
                      <apply>
                        <times/>
                        <apply>
                          <power/>
                          <ci> s_0446 </ci>
                          <cn> 2 </cn>
                        </apply>
                        <apply>
                          <power/>
                          <ci> s_0458 </ci>
                          <cn> 1 </cn>
                        </apply>
                        <apply>
                          <power/>
                          <ci> s_0907 </ci>
                          <cn> 1 </cn>
                        </apply>
                        <apply>
                          <power/>
                          <ci> s_1434_b </ci>
                          <cn> 1 </cn>
                        </apply>
                      </apply>
                      <apply>
                        <divide/>
                        <apply>
                          <times/>
                          <apply>
                            <power/>
                            <ci> s_0400 </ci>
                            <cn> 2 </cn>
                          </apply>
                          <apply>
                            <power/>
                            <ci> s_0469 </ci>
                            <cn> 1 </cn>
                          </apply>
                          <apply>
                            <power/>
                            <ci> s_0763_b </ci>
                            <cn> 2 </cn>
                          </apply>
                          <apply>
                            <power/>
                            <ci> s_0899 </ci>
                            <cn> 1 </cn>
                          </apply>
                          <apply>
                            <power/>
                            <ci> s_1207 </ci>
                            <cn> 1 </cn>
                          </apply>
                        </apply>
                        <ci> Keq_r_0277 </ci>
                      </apply>
                    </apply>
                  </apply>
                  <apply>
                    <minus/>
                    <apply>
                      <plus/>
                      <apply>
                        <times/>
                        <apply>
                          <plus/>
                          <cn> 1 </cn>
                          <apply>
                            <divide/>
                            <ci> s_0446 </ci>
                            <ci> kms_s_0446r_0277 </ci>
                          </apply>
                        </apply>
                        <apply>
                          <plus/>
                          <cn> 1 </cn>
                          <apply>
                            <divide/>
                            <ci> s_0458 </ci>
                            <ci> kms_s_0458r_0277 </ci>
                          </apply>
                        </apply>
                        <apply>
                          <plus/>
                          <cn> 1 </cn>
                          <apply>
                            <divide/>
                            <ci> s_0907 </ci>
                            <ci> kms_s_0907r_0277 </ci>
                          </apply>
                        </apply>
                        <apply>
                          <plus/>
                          <cn> 1 </cn>
                          <apply>
                            <divide/>
                            <ci> s_1434_b </ci>
                            <ci> kms_s_1434_br_0277 </ci>
                          </apply>
                        </apply>
                      </apply>
                      <apply>
                        <times/>
                        <apply>
                          <plus/>
                          <cn> 1 </cn>
                          <apply>
                            <divide/>
                            <ci> s_0400 </ci>
                            <ci> kmp_s_0400r_0277 </ci>
                          </apply>
                        </apply>
                        <apply>
                          <plus/>
                          <cn> 1 </cn>
                          <apply>
                            <divide/>
                            <ci> s_0469 </ci>
                            <ci> kmp_s_0469r_0277 </ci>
                          </apply>
                        </apply>
                        <apply>
                          <plus/>
                          <cn> 1 </cn>
                          <apply>
                            <divide/>
                            <ci> s_0763_b </ci>
                            <ci> kmp_s_0763_br_0277 </ci>
                          </apply>
                        </apply>
                        <apply>
                          <plus/>
                          <cn> 1 </cn>
                          <apply>
                            <divide/>
                            <ci> s_0899 </ci>
                            <ci> kmp_s_0899r_0277 </ci>
                          </apply>
                        </apply>
                        <apply>
                          <plus/>
                          <cn> 1 </cn>
                          <apply>
                            <divide/>
                            <ci> s_1207 </ci>
                            <ci> kmp_s_1207r_0277 </ci>
                          </apply>
                        </apply>
                      </apply>
                    </apply>
                    <cn> 1 </cn>
                  </apply>
                </apply>
              </apply>
              <ci> intracellular </ci>
            </apply>
          </lambda>
        </math>
      </functionDefinition>
      <functionDefinition id="function_72" name="Function for catalase">
        <math xmlns="http://www.w3.org/1998/Math/MathML">        
          <lambda>
            <bvar>
              <ci> Keq_r_0282 </ci>
            </bvar>
            <bvar>
              <ci> Vmax_r_0282 </ci>
            </bvar>
            <bvar>
              <ci> intracellular </ci>
            </bvar>
            <bvar>
              <ci> kmp_s_1160r_0282 </ci>
            </bvar>
            <bvar>
              <ci> kmp_s_1434_br_0282 </ci>
            </bvar>
            <bvar>
              <ci> kms_s_0801r_0282 </ci>
            </bvar>
            <bvar>
              <ci> s_0801 </ci>
            </bvar>
            <bvar>
              <ci> s_1160 </ci>
            </bvar>
            <bvar>
              <ci> s_1434_b </ci>
            </bvar>
            <apply>
              <divide/>
              <apply>
                <times/>
                <ci> Vmax_r_0282 </ci>
                <apply>
                  <divide/>
                  <apply>
                    <times/>
                    <apply>
                      <power/>
                      <apply>
                        <divide/>
                        <cn> 1 </cn>
                        <ci> kms_s_0801r_0282 </ci>
                      </apply>
                      <cn> 2 </cn>
                    </apply>
                    <apply>
                      <minus/>
                      <apply>
                        <power/>
                        <ci> s_0801 </ci>
                        <cn> 2 </cn>
                      </apply>
                      <apply>
                        <divide/>
                        <apply>
                          <times/>
                          <apply>
                            <power/>
                            <ci> s_1160 </ci>
                            <cn> 1 </cn>
                          </apply>
                          <apply>
                            <power/>
                            <ci> s_1434_b </ci>
                            <cn> 2 </cn>
                          </apply>
                        </apply>
                        <ci> Keq_r_0282 </ci>
                      </apply>
                    </apply>
                  </apply>
                  <apply>
                    <minus/>
                    <apply>
                      <plus/>
                      <cn> 1 </cn>
                      <apply>
                        <divide/>
                        <ci> s_0801 </ci>
                        <ci> kms_s_0801r_0282 </ci>
                      </apply>
                      <apply>
                        <times/>
                        <apply>
                          <plus/>
                          <cn> 1 </cn>
                          <apply>
                            <divide/>
                            <ci> s_1160 </ci>
                            <ci> kmp_s_1160r_0282 </ci>
                          </apply>
                        </apply>
                        <apply>
                          <plus/>
                          <cn> 1 </cn>
                          <apply>
                            <divide/>
                            <ci> s_1434_b </ci>
                            <ci> kmp_s_1434_br_0282 </ci>
                          </apply>
                        </apply>
                      </apply>
                    </apply>
                    <cn> 1 </cn>
                  </apply>
                </apply>
              </apply>
              <ci> intracellular </ci>
            </apply>
          </lambda>
        </math>
      </functionDefinition>
      <functionDefinition id="function_73" name="Function for CDP-diacylglycerol synthase">
        <math xmlns="http://www.w3.org/1998/Math/MathML">        
          <lambda>
            <bvar>
              <ci> Keq_r_0284 </ci>
            </bvar>
            <bvar>
              <ci> Vmax_r_0284 </ci>
            </bvar>
            <bvar>
              <ci> intracellular </ci>
            </bvar>
            <bvar>
              <ci> kmp_s_0485r_0284 </ci>
            </bvar>
            <bvar>
              <ci> kmp_s_0605r_0284 </ci>
            </bvar>
            <bvar>
              <ci> kms_s_0521r_0284 </ci>
            </bvar>
            <bvar>
              <ci> kms_s_0763_br_0284 </ci>
            </bvar>
            <bvar>
              <ci> kms_s_1215r_0284 </ci>
            </bvar>
            <bvar>
              <ci> s_0485 </ci>
            </bvar>
            <bvar>
              <ci> s_0521 </ci>
            </bvar>
            <bvar>
              <ci> s_0605 </ci>
            </bvar>
            <bvar>
              <ci> s_0763_b </ci>
            </bvar>
            <bvar>
              <ci> s_1215 </ci>
            </bvar>
            <apply>
              <divide/>
              <apply>
                <times/>
                <ci> Vmax_r_0284 </ci>
                <apply>
                  <divide/>
                  <apply>
                    <times/>
                    <apply>
                      <power/>
                      <apply>
                        <divide/>
                        <cn> 1 </cn>
                        <ci> kms_s_0521r_0284 </ci>
                      </apply>
                      <cn> 1 </cn>
                    </apply>
                    <apply>
                      <power/>
                      <apply>
                        <divide/>
                        <cn> 1 </cn>
                        <ci> kms_s_0763_br_0284 </ci>
                      </apply>
                      <cn> 1 </cn>
                    </apply>
                    <apply>
                      <power/>
[truncated: 2,305,740 more chars]
